# Supplementary material for: Kinematics and Aerodynamics of Dragonflies (Pantala flavescens, Libellulidae) in Climbing Flight
Source: Front Bioeng Biotechnol. 2022 Mar 16;10:795063. doi: 10.3389/fbioe.2022.795063 (PMC8966397; doi:10.3389/fbioe.2022.795063)
Supplement: Supplementary file 1 [file Table2.XLSX]

## Sheet: climbing angle_LAC
t	climbing angle
1.13	50.1
4.52	49.6
8.2	50.7
10.7	52
12.7	53.9
14.4	55.3
15.8	57.4
17	60.9
17.8	62.5
18.7	64.6
19.2	66
20.3	68.3
20.6	69.3
21.8	71.9
22.3	72.7
24.3	74.8
26.8	75.2
30.2	73.3
31.7	71.9
32.8	69.6
33.3	68.6
34.8	66.2
35.3	65.4
36.7	62.8
37.6	61.5
39	59.4
40.7	58.2
43.8	57.4
45.8	58.5
49.2	62.2
51.4	65.7
53.1	68.3
54	69.3
56	71.8
56.8	72.5
60.5	74.1
62.5	73.9
66.1	71.7
67.8	70.5
69.5	68.3
70.4	67.5
72.3	64.8
73.2	63.8
74.6	61.4
75.2	60.6
77.2	58
77.7	57.1
81.4	55.7
83.4	56.6
85.3	59.6
85.9	60.5
87	62.8
87.6	63.9
88.7	66.2
89.6	67.5
90.4	70
91	71
92.1	73.4
92.4	74.4
94.1	76.8
94.7	78.1
96.9	79.8
101.1	80.4
104.3	78.8
105.2	77.3
106.8	74.5
108.9	71.9
110.2	70.6
112.1	68.3
112.8	67.2
116	65.6
118.4	65.9
120.9	68.1
122.3	69.3
123.3	71.1
124.4	72.5
126.1	74.3
128.2	75.9
130.9	77.8
133.4	78.8
138.7	79.8
142.1	79.5
145.4	78
146.9	76.9
150	74.6

## Sheet: climbing angle_SAC
t	climbing angle
0.6	29.2
2	28.3
4.4	26.1
6.6	23.8
9.1	21.4
11.7	19
14.6	17.5
16.8	17.1
20.3	18
21.6	18.9
23.1	20.6
24.2	21.4
25.7	23.2
26.1	23.9
27.6	25.4
28.3	26.2
30.4	28
31.1	28.4
34.6	29.1
36.1	28.5
39.2	26.9
40.3	26.2
42.3	24.7
43.9	23.8
45.9	22.5
47.1	21.9
49.4	20.3
50.5	19.5
53.1	18
54.9	17.3
57.8	17.2
59.5	17.9
61.9	19.6
64.5	22.2
67.3	25
70.6	26.4
73.2	26.5
75.6	25.7
77.6	24.5
79.8	23.4
81.1	22.6
84.2	21.2
85.5	20.6
88.8	19.4
90.8	18.7
95.2	18.2
97.2	18.4
99.6	19
102.1	19.7
105.9	20.9
106.4	21.2
110	22.2

## Sheet: pitch angle_LAC
t	pitch angle
0.9	62.3
4.8	61.9
8.5	60.9
12.4	59.4
16.1	58
20.6	57.4
25.2	57.4
30.2	58.9
34.5	60.3
38.7	61.2
42.7	61.1
45.8	60.4
50	59.6
55.1	59.2
59.9	59.9
63.3	61.2
66.4	62.4
70.1	64.5
72.9	65.9
76	67.3
79.7	67.8
83.7	67.6
87.9	67.1
91.8	66.7
97.2	66.8
103.1	67.6
105.8	68.5
109	69.6
114.1	70.6
117.5	71.3
121.4	71.9
126.2	72.1
130.4	72.4
134.9	72.5
139	71.9
143.8	71.4
148.6	71.5
150	71.7

## Sheet: pitch angle_SAC
t	pitch angle
0.9	15.5
2.4	14.8
4.8	13.8
7.9	12.8
11.6	12.1
14.9	12.2
18.4	12.6
21	13.4
24.3	14.4
27.8	14.8
31.1	14.7
34.1	14.2
35.9	13.7
38.8	12.9
40.7	12.4
44.3	11.9
47.8	12.1
50.8	12.6
53.4	13.3
55.8	14
59.3	14.7
62.4	15.1
64.8	15.2
67.5	15.2
70.5	14.9
73.6	14.3
76.5	13.6
78.7	13
81.9	12.4
85.5	12.2
89.2	12.1
93.1	12.5
96	12.9
99.5	13.5
102.3	13.7
106.1	13.9
110	13.9

## Sheet: velocity_LAC
t	X_velocity	Y_velocity
0.47	0.52	0.89
0.53	0.52	0.89
0.66	0.52	0.88
2.33	0.52	0.87
3.32	0.52	0.87
5.92	0.5	0.87
6.32	0.5	0.87
8.24	0.49	0.87
8.98	0.48	0.87
9.04	0.48	0.88
11.9	0.45	0.89
11.97	0.45	0.89
12.77	0.44	0.89
14.16	0.42	0.91
14.56	0.42	0.91
16.22	0.39	0.94
16.42	0.38	0.94
16.89	0.37	0.95
17.89	0.34	0.97
18.09	0.34	0.97
19.22	0.3	0.99
19.81	0.28	1
20.08	0.27	1.01
20.35	0.26	1.02
21.54	0.22	1.04
21.68	0.22	1.04
23.07	0.2	1.08
23.27	0.2	1.08
24.47	0.19	1.12
25.13	0.19	1.14
25.27	0.19	1.14
25.93	0.19	1.16
26.4	0.19	1.17
26.86	0.19	1.18
27.53	0.19	1.2
28.92	0.2	1.22
30.19	0.22	1.22
30.25	0.22	1.22
31.32	0.25	1.21
31.65	0.26	1.21
32.38	0.27	1.19
33.05	0.29	1.18
33.44	0.31	1.17
33.51	0.31	1.17
34.24	0.33	1.15
34.84	0.35	1.14
35.11	0.35	1.13
35.57	0.37	1.12
36.04	0.38	1.12
37.23	0.41	1.09
37.37	0.41	1.09
38.63	0.43	1.07
38.76	0.43	1.07
40.09	0.44	1.04
40.23	0.44	1.04
40.69	0.45	1.03
41.16	0.45	1.03
41.42	0.45	1.02
42.82	0.44	1
43.42	0.44	0.99
44.22	0.43	0.99
45.68	0.41	0.98
45.74	0.41	0.98
47.27	0.39	0.98
47.67	0.38	0.98
47.94	0.38	0.98
48.27	0.37	0.98
49.07	0.36	0.98
50	0.34	0.99
51.2	0.31	0.99
51.53	0.31	1
52.66	0.29	1.01
52.99	0.28	1.01
54.52	0.27	1.03
54.99	0.26	1.03
55.25	0.26	1.04
55.92	0.25	1.05
56.05	0.25	1.05
57.58	0.24	1.08
58.98	0.23	1.11
59.71	0.23	1.12
60.17	0.23	1.13
60.37	0.23	1.14
61.44	0.24	1.16
62.17	0.24	1.17
62.57	0.25	1.18
63.9	0.27	1.2
65.43	0.29	1.21
66.09	0.3	1.22
66.22	0.3	1.22
66.76	0.3	1.22
66.89	0.31	1.22
68.22	0.33	1.21
68.62	0.33	1.2
69.68	0.35	1.19
70.61	0.36	1.18
70.94	0.37	1.18
72.07	0.39	1.15
72.61	0.4	1.15
73.27	0.41	1.14
74.67	0.44	1.11
74.8	0.44	1.1
76	0.46	1.08
76.46	0.46	1.07
76.8	0.47	1.07
76.99	0.47	1.06
77.53	0.47	1.06
78.99	0.49	1.03
79.06	0.49	1.03
80.59	0.48	1.01
81.12	0.48	1.01
81.98	0.46	1.01
82.98	0.44	1
83.44	0.43	1
84.84	0.4	1.01
85.37	0.39	1.02
85.77	0.38	1.02
86.37	0.37	1.03
86.5	0.36	1.03
87.7	0.33	1.05
87.9	0.33	1.05
89.1	0.29	1.07
89.3	0.28	1.08
90.63	0.23	1.1
92.02	0.18	1.14
92.49	0.17	1.15
93.42	0.15	1.17
94.35	0.13	1.2
94.68	0.13	1.21
95.88	0.1	1.24
96.54	0.09	1.25
96.61	0.09	1.25
97.07	0.09	1.26
97.21	0.09	1.26
98.74	0.08	1.29
99.27	0.09	1.29
100	0.09	1.29
101.2	0.11	1.29
101.66	0.12	1.29
103.06	0.14	1.27
103.26	0.14	1.27
104.72	0.17	1.24
105.32	0.19	1.23
106.38	0.21	1.21
107.51	0.23	1.18
107.65	0.23	1.18
107.78	0.23	1.18
108.64	0.24	1.16
109.18	0.25	1.15
110.77	0.27	1.13
112.37	0.29	1.1
113.9	0.3	1.09
114.16	0.3	1.08
115.82	0.3	1.07
117.15	0.3	1.06
117.29	0.3	1.06
117.55	0.29	1.06
117.62	0.29	1.06
119.41	0.27	1.06
119.75	0.26	1.06
121.41	0.24	1.07
122.07	0.23	1.07
123.27	0.2	1.09
123.34	0.2	1.09
124.4	0.18	1.1
125.73	0.16	1.12
125.8	0.16	1.12
127.06	0.14	1.13
128.19	0.12	1.15
129.59	0.1	1.17
130.25	0.09	1.17
130.78	0.08	1.18
132.31	0.06	1.2
132.71	0.06	1.2
134.57	0.05	1.22
136.17	0.04	1.23
136.24	0.04	1.23
137.43	0.04	1.23
138.43	0.03	1.23
140.09	0.04	1.22
140.23	0.04	1.22
142.89	0.07	1.19
143.02	0.07	1.19
145.15	0.1	1.18
145.74	0.11	1.17
147.54	0.13	1.16
149.07	0.16	1.15
149.27	0.16	1.15
149.6	0.17	1.15
149.8	0.17	1.14

## Sheet: velocity_SAC
t	X_velocity	Y_velocity
0.1	0.86	0.26
0.15	0.86	0.26
1.71	0.85	0.3
3.17	0.85	0.33
4.44	0.85	0.36
5.66	0.84	0.38
5.71	0.84	0.39
6.24	0.84	0.4
7.37	0.83	0.41
9.07	0.82	0.44
10.68	0.81	0.45
11.27	0.81	0.46
11.71	0.8	0.46
12.78	0.79	0.47
14.88	0.77	0.48
15.22	0.77	0.48
15.9	0.76	0.48
16.88	0.76	0.47
17.9	0.75	0.46
19.27	0.75	0.45
20.39	0.74	0.44
21.02	0.75	0.43
21.22	0.75	0.43
22.54	0.75	0.41
23.85	0.76	0.39
24.29	0.76	0.38
24.98	0.76	0.38
26.15	0.77	0.36
28	0.79	0.35
28.44	0.8	0.35
28.49	0.8	0.35
29.56	0.81	0.35
29.71	0.81	0.35
31.46	0.84	0.36
32.1	0.84	0.37
33.32	0.86	0.39
35.12	0.87	0.42
35.22	0.87	0.42
35.61	0.87	0.43
36.73	0.88	0.45
38.34	0.89	0.48
38.68	0.89	0.49
39.9	0.9	0.51
40.1	0.9	0.51
40.68	0.9	0.52
41.95	0.91	0.54
43.41	0.92	0.56
43.95	0.93	0.57
46.39	0.95	0.59
46.44	0.95	0.59
46.88	0.95	0.59
47.76	0.96	0.59
48.68	0.97	0.6
48.73	0.97	0.6
50.88	0.96	0.59
51.46	0.95	0.58
52.34	0.94	0.58
52.93	0.93	0.57
54	0.92	0.56
55.46	0.9	0.55
55.56	0.89	0.55
56	0.89	0.54
57.22	0.88	0.53
57.71	0.87	0.52
58.15	0.87	0.52
60.34	0.87	0.49
60.59	0.87	0.49
62.73	0.89	0.47
63.17	0.89	0.46
63.32	0.89	0.46
65.12	0.91	0.45
66.59	0.93	0.45
66.98	0.93	0.45
67.27	0.94	0.45
69.76	0.96	0.47
69.8	0.96	0.47
71.46	0.98	0.49
72.15	0.98	0.49
72.78	0.98	0.5
74.63	0.97	0.53
75.8	0.95	0.55
77.07	0.94	0.57
77.17	0.94	0.58
79.17	0.93	0.61
79.22	0.93	0.61
79.32	0.93	0.61
81.9	0.91	0.65
82.1	0.91	0.65
84.29	0.85	0.67
84.49	0.85	0.67
85.61	0.81	0.68
86.93	0.78	0.68
87.41	0.78	0.69
87.56	0.78	0.69
88.73	0.78	0.69
90.34	0.81	0.68
90.39	0.81	0.68
90.73	0.82	0.68
93.51	0.85	0.66
94.05	0.85	0.66
96.34	0.85	0.62
96.63	0.85	0.62
96.78	0.85	0.62
99.02	0.84	0.58
99.8	0.83	0.56
100.93	0.82	0.54
101.8	0.81	0.53
102.83	0.81	0.51
103.41	0.81	0.5
103.46	0.81	0.5
105.32	0.8	0.48
106.98	0.8	0.48
107.41	0.81	0.48
109.85	0.82	0.49
109.9	0.82	0.49
110.15	0.82	0.5

## Sheet: displacement_LAC
t	Y_displacement	X_displacement
1.1	0.0016	0
1.19	0.0017	0
2.88	0.0037	0
3.05	0.0039	0
4.66	0.0058	0
4.66	0.0058	0
6.26	0.0075	0
6.27	0.0075	0
8.64	0.0085	0.001
8.81	0.0086	0.0011
10.5	0.0105	0.002
10.84	0.0111	0.0022
12.87	0.0142	0.0039
13.04	0.0144	0.0041
14.73	0.0159	0.0062
14.82	0.016	0.0063
17.61	0.02	0.0085
17.7	0.0201	0.0086
19.47	0.0231	0.0103
19.65	0.0233	0.0104
21.59	0.0258	0.0123
21.59	0.0258	0.0123
23.7	0.0285	0.0158
23.88	0.0287	0.016
26.33	0.0312	0.0171
26.42	0.0312	0.0171
28.54	0.0302	0.0171
28.62	0.0302	0.0171
31.58	0.0329	0.0168
31.59	0.0329	0.0168
33.1	0.0346	0.0161
33.36	0.0351	0.016
34.79	0.0383	0.0159
35.06	0.0388	0.016
36.91	0.0414	0.0167
37.01	0.0415	0.0168
39.03	0.0437	0.0171
39.04	0.0437	0.0171
41.91	0.0461	0.0189
42	0.0462	0.019
44.19	0.0488	0.0219
44.46	0.049	0.0223
46.82	0.0502	0.0255
47.25	0.0507	0.0261
49.1	0.0539	0.0278
49.45	0.0544	0.0279
51.73	0.0563	0.0286
52.08	0.0566	0.0287
54.28	0.0589	0.0294
54.35	0.059	0.0294
56.64	0.0624	0.0302
56.65	0.0624	0.0302
59.26	0.0644	0.0311
59.62	0.0648	0.0313
61.72	0.0671	0.0324
61.82	0.0672	0.0324
64.34	0.0688	0.0324
64.61	0.0691	0.0324
66.12	0.0719	0.0331
66.48	0.0725	0.0331
68.49	0.0749	0.0328
68.51	0.0749	0.0328
71.03	0.0773	0.0345
71.22	0.0775	0.0346
72.64	0.0793	0.0353
73.25	0.0806	0.0354
74.08	0.082	0.0356
74.6	0.0826	0.0361
76.36	0.0847	0.0386
76.47	0.0849	0.0387
78.65	0.0892	0.0411
78.84	0.0894	0.0413
81.53	0.0912	0.0449
81.63	0.0912	0.0451
83.81	0.0915	0.0465
83.92	0.0915	0.0465
86.44	0.0925	0.0469
86.46	0.0926	0.0469
88.22	0.0946	0.0479
88.74	0.0954	0.048
90.08	0.0973	0.0473
90.27	0.0975	0.0473
93.04	0.1007	0.0486
93.32	0.101	0.0488
95.58	0.1044	0.0495
95.77	0.1048	0.0495
98.2	0.1088	0.0505
98.4	0.1091	0.0506
100.83	0.1108	0.0517
100.94	0.1109	0.0518
103.48	0.113	0.0514
103.71	0.1132	0.0514
105.82	0.1163	0.0523
106.28	0.1168	0.0525
108.28	0.1186	0.0522
108.73	0.1191	0.0521
111.24	0.122	0.0518
111.87	0.1226	0.0518
113.44	0.1234	0.0514
113.81	0.1236	0.0514
115.73	0.1251	0.0517
116.19	0.1256	0.0518
117.85	0.1275	0.0517
118.39	0.1279	0.0518
119.79	0.1288	0.0524
120.25	0.1293	0.0525
121.49	0.1312	0.0524
122.2	0.1321	0.0525
123.52	0.1336	0.0534
124.4	0.1345	0.0544
124.87	0.1349	0.055
126.26	0.1363	0.0566
126.57	0.1366	0.0568
128.09	0.1386	0.0576
128.21	0.1388	0.0577
130.04	0.1414	0.0597
130.33	0.1419	0.0599
131.94	0.145	0.0611
132.41	0.1458	0.0616
133.8	0.1473	0.0633
134.44	0.1478	0.0637
135.32	0.1488	0.064
135.96	0.1495	0.0644
136.76	0.1499	0.0648
138.16	0.1502	0.065
138.96	0.1501	0.0652
140.37	0.1498	0.0657
140.74	0.1498	0.0659
142.31	0.1505	0.0663
142.61	0.1507	0.0663
144.18	0.1522	0.0659
144.64	0.1526	0.0659
145.28	0.1532	0.0661
146.16	0.1548	0.0666
146.72	0.1559	0.0666
147.43	0.1574	0.0663
148.07	0.1586	0.0661
149.04	0.16	0.0659
149.34	0.1603	0.0659

## Sheet: displacement_SAC
t	X_displacement	Y_displacement
0.9927	0.0007	0.0003
1.1168	0.0008	0.0003
2.3576	0.0023	0.0003
2.7298	0.0027	0.0004
4.7152	0.0043	0.0014
4.7772	0.0044	0.0014
6.7005	0.0057	0.0014
6.8866	0.0057	0.0014
8.872	0.0057	0.0024
9.0581	0.0058	0.0025
10.6712	0.0074	0.003
11.7259	0.009	0.0033
12.9047	0.0105	0.0037
14.5798	0.0114	0.0044
14.89	0.0115	0.0045
16.7513	0.0125	0.0055
17.4337	0.0131	0.0057
18.7366	0.0142	0.006
20.1015	0.015	0.0063
21.4044	0.0158	0.007
21.9628	0.0164	0.0074
23.824	0.0182	0.0084
24.4444	0.0185	0.0085
26.2437	0.0192	0.0084
27.4224	0.0203	0.0085
28.9735	0.0219	0.009
30.1523	0.0229	0.0096
32.5099	0.0246	0.0101
32.5719	0.0246	0.0101
35.1777	0.0266	0.011
35.9222	0.0273	0.0112
38.2177	0.0293	0.0115
39.7688	0.0301	0.0118
41.0716	0.031	0.0125
42.0643	0.0321	0.0134
44.4219	0.0351	0.015
45.4766	0.036	0.0156
47.2138	0.0371	0.0163
48.3926	0.0382	0.0167
50.0056	0.0398	0.0176
51.1844	0.0407	0.0183
52.4873	0.0418	0.0193
53.8522	0.0431	0.02
55.4033	0.0445	0.0204
56.8302	0.0451	0.0208
57.5127	0.0455	0.0211
59.9944	0.0485	0.0223
60.4287	0.049	0.0225
62.0417	0.0506	0.023
63.4687	0.0523	0.0233
64.6475	0.0536	0.0236
65.8263	0.0545	0.0241
67.1292	0.0556	0.0246
68.6802	0.0578	0.0252
69.6729	0.059	0.0255
71.41	0.06	0.026
71.7823	0.0604	0.0262
73.8297	0.0642	0.0274
73.9538	0.0644	0.0275
76.3113	0.0668	0.0285
78.6069	0.0694	0.029
79.0412	0.0698	0.0293
81.3988	0.0714	0.0312
81.9571	0.0718	0.0315
83.8184	0.0736	0.0323
84.3147	0.0742	0.0327
85.7417	0.0758	0.034
86.5482	0.0766	0.0346
88.0993	0.0777	0.0353
88.9679	0.0786	0.0357
90.643	0.0818	0.0364
90.705	0.082	0.0365
92.7524	0.0847	0.0377
93.0006	0.085	0.0378
95.2341	0.088	0.038
95.4202	0.0883	0.0381
97.3435	0.0909	0.0397
97.4676	0.0911	0.0398
99.7011	0.0938	0.04
101.686	0.0955	0.041
102.431	0.0963	0.0414
104.23	0.0985	0.0418
104.54	0.0989	0.0419
106.65	0.1019	0.0434
107.27	0.1028	0.0439
108.759	0.1049	0.0443
109.752	0.1066	0.0444
