# Supplementary material for: Kinematics and Aerodynamics of Dragonflies (Pantala flavescens, Libellulidae) in Climbing Flight
Source: Front Bioeng Biotechnol. 2022 Mar 16;10:795063. doi: 10.3389/fbioe.2022.795063 (PMC8966397; doi:10.3389/fbioe.2022.795063)
Supplement: Supplementary file 4 [file Table4.XLSX]

## Sheet: figure6a
t	Lift_tandemforewing	Lift_tandemhindwing	Lift_total	Thrust_tandemforewing	Thrust_tandemhindwing	Total thrust
0	-0.000219347	0.00105672	0.00083737	0.000515057	0.00333583	0.00385089
0.32787	-0.00020809	0.00103796	0.000829871	0.000680363	0.0032238	0.00390417
0.65574	-0.000193161	0.00101977	0.000826607	0.000844111	0.00311652	0.00396063
0.98361	-0.000170499	0.00100147	0.000830972	0.00100719	0.00301595	0.00402314
1.31148	-0.000137074	0.000981725	0.000844652	0.0011712	0.00292178	0.00409297
1.63935	-9.11363e-05	0.000958485	0.000867349	0.00133815	0.00283122	0.00416938
1.96722	-3.22673e-05	0.000929263	0.000896996	0.00150999	0.00273972	0.00424971
2.29509	3.87399e-05	0.000891592	0.000930332	0.00168784	0.00264216	0.00432999
2.62296	0.000120103	0.00084352	0.000963623	0.00187139	0.00253423	0.00440562
2.95083	0.000209333	0.000783984	0.000993317	0.00205856	0.00241348	0.00447204
3.2787	0.000303533	0.000712998	0.00101653	0.00224549	0.00227973	0.00452522
3.60657	0.000399681	0.000631638	0.00103132	0.00242681	0.00213497	0.00456178
3.93444	0.000494875	0.00054189	0.00103677	0.00259629	0.00198275	0.00457904
4.26231	0.000586542	0.000446428	0.00103297	0.00274756	0.00182736	0.00457492
4.59018	0.000672583	0.000348365	0.00102095	0.00287491	0.00167295	0.00454786
4.91805	0.000751467	0.000251043	0.00100251	0.00297393	0.00152282	0.00449675
5.24592	0.000822258	0.00015784	0.000980097	0.00304197	0.00137894	0.0044209
5.57379	0.000884577	7.2017e-05	0.000956594	0.00307832	0.00124179	0.00432011
5.90166	0.000938505	-3.44768e-06	0.000935057	0.00308412	0.00111055	0.00419467
6.22953	0.000984434	-6.60583e-05	0.000918376	0.003062	0.000983559	0.00404556
6.5574	0.00102288	-0.000114044	0.000908831	0.00301562	0.000858959	0.00387458
6.88527	0.00105425	-0.000146633	0.000907612	0.00294908	0.00073542	0.0036845
7.21314	0.00107864	-0.000164284	0.000914354	0.00286629	0.000612744	0.00347904
7.54101	0.00109564	-0.000168804	0.000926838	0.00277046	0.000492195	0.00326266
7.86888	0.00110423	-0.000163233	0.000940993	0.00266363	0.000376456	0.00304008
8.19675	0.00110275	-0.000151439	0.000951315	0.00254649	0.000269144	0.00281563
8.52462	0.00108915	-0.000137425	0.000951726	0.00241849	0.00017396	0.00259245
8.85249	0.00106123	-0.000124404	0.000936826	0.00227828	9.36268e-05	0.00237191
9.18036	0.00101713	-0.000113797	0.000903329	0.00212436	2.88034e-05	0.00215316
9.50823	0.000955771	-0.000104348	0.000851422	0.00195594	-2.27981e-05	0.00193315
9.8361	0.000877319	-9.15782e-05	0.000785741	0.0017737	-6.69071e-05	0.00170679
10.164	0.000783412	-6.77748e-05	0.000715637	0.00158023	-0.000112631	0.0014676
10.4918	0.000677225	-2.26588e-05	0.000654566	0.00138021	-0.000171741	0.00120847
10.8197	0.000563255	5.52538e-05	0.000618509	0.00118001	-0.000257292	0.000922715
11.1476	0.000446857	0.000176727	0.000623585	0.000986913	-0.000381714	0.000605199
11.4755	0.000333611	0.00034963	0.000683242	0.000808056	-0.000554666	0.000253391
11.8033	0.000228632	0.000576964	0.000805597	0.000649238	-0.000781055	-0.000131818
12.1312	0.000135977	0.000855572	0.00099155	0.000513921	-0.00105971	-0.000545786
12.4591	5.826e-05	0.00117592	0.00123418	0.000402616	-0.00138301	-0.000980397
12.7869	-3.44903e-06	0.00152305	0.0015196	0.000312788	-0.00173769	-0.0014249
13.1148	-4.94552e-05	0.00187848	0.00182903	0.000239339	-0.00210644	-0.0018671
13.4427	-8.10776e-05	0.00222272	0.00214164	0.00017553	-0.00247019	-0.00229466
13.7705	-0.00010021	0.0025377	0.00243749	0.00011417	-0.00281043	-0.00269626
14.0984	-0.000108912	0.00280897	0.00270005	4.88512e-05	-0.00311131	-0.00306245
14.4263	-0.000109112	0.00302708	0.00291797	-2.49985e-05	-0.00336122	-0.00338622
14.7541	-0.000102451	0.00318823	0.00308578	-0.000109395	-0.0035538	-0.0036632
15.082	-9.02417e-05	0.00329388	0.00320364	-0.000203549	-0.003688	-0.00389155
15.4099	-7.3499e-05	0.0033498	0.0032763	-0.000304132	-0.00376755	-0.00407168
15.7378	-5.29696e-05	0.00336461	0.00331164	-0.000406058	-0.00379989	-0.00420595
16.0656	-2.90951e-05	0.00334822	0.00331912	-0.000503663	-0.00379475	-0.00429841
16.3935	-1.88453e-06	0.00331037	0.00330849	-0.000592075	-0.00376268	-0.00435476
16.7214	2.92905e-05	0.00325942	0.00328871	-0.000668501	-0.00371367	-0.00438217
17.0492	6.59086e-05	0.00320141	0.00326732	-0.000733163	-0.00365594	-0.0043891
17.3771	0.000110416	0.00313965	0.00325007	-0.000789652	-0.00359524	-0.00438489
17.705	0.000166143	0.00307475	0.0032409	-0.000844584	-0.00353455	-0.00437914
18.0328	0.000236941	0.00300507	0.00324201	-0.000906569	-0.00347439	-0.00438096
18.3607	0.000326545	0.0029275	0.00325404	-0.00098464	-0.00341335	-0.00439799
18.6886	0.000437756	0.00283825	0.00327601	-0.00108647	-0.00334872	-0.0044352
19.0165	0.000571642	0.0027336	0.00330524	-0.0012168	-0.00327714	-0.00449394
19.3443	0.000726962	0.00261041	0.00333737	-0.00137637	-0.00319493	-0.0045713
19.6722	0.000899965	0.00246655	0.00336652	-0.00156165	-0.00309849	-0.00466014
20.0001	0.00108465	0.00230122	0.00338587	-0.00176535	-0.00298455	-0.00474989
20.3279	0.00127342	0.00211513	0.00338855	-0.00197742	-0.00285055	-0.00482797
20.6558	0.00145802	0.00191069	0.00336871	-0.00218657	-0.002695	-0.00488157
20.9837	0.00163056	0.00169202	0.00332258	-0.00238169	-0.00251787	-0.00489956
21.3116	0.00178448	0.0014648	0.00324928	-0.00255323	-0.00232082	-0.00487406
21.6394	0.00191527	0.00123587	0.00315114	-0.00269422	-0.00210723	-0.00480145
21.9673	0.00202079	0.00101262	0.00303341	-0.00280077	-0.00188197	-0.00468275
22.2952	0.00210126	0.000802227	0.00290349	-0.00287224	-0.001651	-0.00452324
22.623	0.00215881	0.000610915	0.00276973	-0.00291084	-0.00142082	-0.00433166
22.9509	0.00219687	0.0004433	0.00264017	-0.00292104	-0.00119796	-0.004119
23.2788	0.00221931	0.000301972	0.00252129	-0.00290871	-0.000988478	-0.00389719
23.6066	0.00222974	0.000187364	0.0024171	-0.00288013	-0.000797627	-0.00367776
23.9345	0.00223073	9.79176e-05	0.00232864	-0.00284102	-0.000629529	-0.00347055
24.2624	0.00222336	3.05049e-05	0.00225387	-0.00279562	-0.000486896	-0.00328252
24.5903	0.00220707	-1.89657e-05	0.00218811	-0.00274611	-0.000370729	-0.00311684
24.9181	0.00217974	-5.48414e-05	0.0021249	-0.00269225	-0.000279994	-0.00297224
25.246	0.00213814	-8.10149e-05	0.00205712	-0.00263159	-0.000211277	-0.00284287
25.5739	0.00207858	-0.000100306	0.00197828	-0.00255999	-0.000158525	-0.00271852
25.9017	0.00199766	-0.000114016	0.00188364	-0.00247252	-0.000112932	-0.00258545
26.2296	0.00189293	-0.000121727	0.0017712	-0.00236451	-6.30959e-05	-0.00242761
26.5575	0.00176356	-0.000121382	0.00164218	-0.00223263	4.44292e-06	-0.00222818
26.8853	0.0016107	-0.000109643	0.00150106	-0.00207572	0.0001042	-0.00197152
27.2132	0.0014376	-8.25141e-05	0.00135508	-0.00189534	0.000250292	-0.00164504
27.5411	0.00124944	-3.61328e-05	0.00121331	-0.00169566	0.00045462	-0.00124104
27.869	0.00105289	3.23688e-05	0.00108526	-0.00148306	0.000724897	-0.000758166
28.1968	0.000855356	0.000124077	0.000979433	-0.00126514	0.00106285	-0.000202296
28.5247	0.000664213	0.000237737	0.00090195	-0.00104967	0.00146296	0.000413293
28.8526	0.00048602	0.000369564	0.000855583	-0.000843443	0.00191217	0.00106872
29.1804	0.000325918	0.000513494	0.000839412	-0.000651455	0.00239072	0.00173927
29.5083	0.000187276	0.000661911	0.000849187	-0.00047633	0.00287429	0.00239797
29.8362	7.16122e-05	0.000806708	0.000878321	-0.000318232	0.00333707	0.00301884
30.164	-2.12269e-05	0.000940489	0.000919262	-0.000175157	0.00375521	0.00358005
30.4919	-9.27058e-05	0.00105762	0.00096491	-4.35541e-05	0.00410994	0.00406639
30.8198	-0.000145143	0.00115486	0.00100972	8.08535e-05	0.00438963	0.00447048
31.1476	-0.000181248	0.00123152	0.00105027	0.000202195	0.00459033	0.00479253
31.4755	-0.000203727	0.00128903	0.0010853	0.000323684	0.00471511	0.00503879
31.8034	-0.000215008	0.0013303	0.00111529	0.000447096	0.00477241	0.00521951
32.1313	-0.000217093	0.00135885	0.00114175	0.000572565	0.00477409	0.00534665
32.4591	-0.00021151	0.00137802	0.00116651	0.000698752	0.00473336	0.00543211
32.787	-0.000199336	0.00139039	0.00119106	0.00082334	0.00466299	0.00548634
33.1149	-0.000181247	0.00139727	0.00121603	0.000943751	0.00457376	0.00551751
33.4427	-0.000157573	0.00139857	0.001241	0.00105797	0.00447334	0.00553131
33.7706	-0.000128346	0.00139284	0.00126449	0.00116531	0.0043658	0.00553111
34.0985	-9.33703e-05	0.0013776	0.00128423	0.0012669	0.00425173	0.00551863
34.4263	-5.2294e-05	0.0013499	0.00129761	0.00136579	0.00412901	0.0054948
34.7542	-4.72053e-06	0.00130692	0.0013022	0.00146648	0.00399411	0.00546059
35.0821	4.96647e-05	0.0012466	0.00129627	0.00157401	0.00384349	0.0054175
35.41	0.000110955	0.00116807	0.00127903	0.00169273	0.00367481	0.00536753
35.7378	0.0001789	0.00107186	0.00125076	0.00182515	0.00348756	0.00531272
36.0657	0.000252822	0.000959878	0.0012127	0.00197117	0.00328334	0.00525451
36.3936	0.000331602	0.000835216	0.00116682	0.00212777	0.00306548	0.00519325
36.7214	0.00041373	0.000701826	0.00111556	0.00228936	0.00283852	0.00512788
37.0493	0.000497417	0.00056417	0.00106159	0.00244861	0.00260743	0.00505604
37.3772	0.000580737	0.000426858	0.00100759	0.00259743	0.00237699	0.00497442
37.705	0.000661777	0.00029434	0.000956117	0.00272808	0.00215123	0.00487931
38.0329	0.000738769	0.000170637	0.000909406	0.00283404	0.00193319	0.00476723
38.3608	0.000810182	5.91331e-05	0.000869315	0.00291068	0.00172493	0.00463561
38.6887	0.000874782	-3.76082e-05	0.000837174	0.00295558	0.00152767	0.00448326
39.0165	0.000931634	-0.000118001	0.000813633	0.00296859	0.00134213	0.00431072
39.3444	0.000980051	-0.000181569	0.000798481	0.0029515	0.00116884	0.00412035
39.6723	0.00101949	-0.000229034	0.00079046	0.00290757	0.00100845	0.00391601
40.0001	0.00104943	-0.000262288	0.000787137	0.00284081	0.000861821	0.00370263
40.328	0.00106917	-0.000284219	0.000784951	0.00275527	0.00073008	0.00348535
40.6559	0.00107781	-0.000298309	0.000779501	0.00265431	0.00061435	0.00326866
40.9838	0.00107418	-0.000308019	0.000766163	0.0025402	0.000515396	0.00305559
41.3116	0.00105698	-0.000315986	0.000740994	0.00241398	0.000433081	0.00284706
41.6395	0.00102498	-0.000323139	0.00070184	0.00227572	0.000365749	0.00264146
41.9674	0.00097732	-0.000327879	0.000649441	0.00212497	0.000309626	0.00243459
42.2952	0.000913816	-0.000325534	0.000588283	0.00196152	0.00025839	0.00221991
42.6231	0.000835217	-0.000308299	0.000526918	0.00178602	0.000203099	0.00198912
42.951	0.000743364	-0.000265828	0.000477536	0.00160053	0.000132645	0.00173318
43.2788	0.000641206	-0.000186546	0.00045466	0.00140873	3.48142e-05	0.00144355
43.6067	0.000532636	-5.95673e-05	0.000473069	0.00121578	-0.00010209	0.00111369
43.9346	0.000422159	0.000123064	0.000545224	0.00102777	-0.000287285	0.000740481
44.2625	0.000314426	0.000364286	0.000678712	0.000850893	-0.000525606	0.000325286
44.5903	0.000213727	0.000660584	0.000874311	0.000690438	-0.000816091	-0.000125652
44.9182	0.000123551	0.00100165	0.0011252	0.000549856	-0.00115148	-0.00060162
45.2461	4.62949e-05	0.00137135	0.00141765	0.000430138	-0.0015188	-0.00108866
45.5739	-1.68083e-05	0.00174978	0.00173298	0.000329649	-0.00190105	-0.0015714
45.9018	-6.55563e-05	0.00211611	0.00205056	0.000244449	-0.00227948	-0.00203503
46.2297	-0.000100499	0.00245143	0.00235093	0.000169039	-0.00263609	-0.00246705
46.5575	-0.000122605	0.00274109	0.00261849	9.73538e-05	-0.00295578	-0.00285843
46.8854	-0.000132954	0.00297622	0.00284326	2.38092e-05	-0.00322784	-0.00320404
47.2133	-0.000132537	0.00315403	0.00302149	-5.5791e-05	-0.00344662	-0.00350241
47.5412	-0.000122183	0.00327727	0.00315509	-0.000143632	-0.00361138	-0.00375501
47.869	-0.000102596	0.00335284	0.00325024	-0.000239637	-0.00372557	-0.00396521
48.1969	-7.44733e-05	0.00339006	0.00331559	-0.000341629	-0.00379572	-0.00413735
48.5248	-3.86332e-05	0.00339907	0.00336043	-0.000445872	-0.00383026	-0.00427613
48.8526	3.90881e-06	0.00338938	0.00339329	-0.000547885	-0.00383841	-0.0043863
49.1805	5.19787e-05	0.00336877	0.00342075	-0.000643387	-0.00382906	-0.00447245
49.5084	0.00010442	0.00334243	0.00344685	-0.00072922	-0.00380975	-0.00453897
49.8362	0.000160397	0.00331259	0.00347299	-0.000804108	-0.00378584	-0.00458995
50.1641	0.000219754	0.00327859	0.00349834	-0.000869158	-0.00376014	-0.0046293
50.492	0.000283348	0.00323746	0.0035208	-0.000928016	-0.00373295	-0.00466097
50.8199	0.000353192	0.00318486	0.00353805	-0.000986622	-0.00370261	-0.00468923
51.1477	0.000432316	0.00311607	0.00354838	-0.0010525	-0.0036661	-0.0047186
51.4756	0.000524261	0.00302678	0.00355104	-0.0011336	-0.00361974	-0.00475334
51.8035	0.000632262	0.00291375	0.00354601	-0.00123687	-0.00355972	-0.00479658
52.1313	0.000758309	0.00277517	0.00353348	-0.00136671	-0.00348245	-0.00484917
52.4592	0.000902322	0.00261088	0.0035132	-0.0015239	-0.00338495	-0.00490885
52.7871	0.00106173	0.00242243	0.00348416	-0.00170502	-0.00326509	-0.00497011
53.1149	0.00123158	0.00221303	0.00344461	-0.00190284	-0.00312181	-0.00502466
53.4428	0.00140517	0.0019874	0.00339257	-0.00210734	-0.00295539	-0.00506272
53.7707	0.00157503	0.00175142	0.00332644	-0.0023072	-0.00276745	-0.00507465
54.0986	0.00173404	0.00151175	0.00324579	-0.00249151	-0.002561	-0.0050525
54.4264	0.00187639	0.00127533	0.00315171	-0.00265118	-0.00234022	-0.00499139
54.7543	0.00199818	0.00104881	0.00304699	-0.00277996	-0.00211021	-0.00489017
55.0822	0.0020977	0.000838066	0.00293577	-0.00287496	-0.00187663	-0.00475159
55.41	0.00217525	0.000647733	0.00282298	-0.00293662	-0.00164526	-0.00458188
55.7379	0.00223266	0.00048091	0.00271357	-0.00296826	-0.0014216	-0.00438986
56.0658	0.00227267	0.000339002	0.00261167	-0.00297523	-0.00121054	-0.00418577
56.3936	0.00229812	0.000221766	0.00251989	-0.00296386	-0.00101601	-0.00397988
56.7215	0.00231126	0.000127533	0.00243879	-0.00294023	-0.000840794	-0.00378102
57.0494	0.00231317	5.35934e-05	0.00236676	-0.00290904	-0.000686315	-0.00359535
57.3772	0.00230349	-3.31519e-06	0.00230018	-0.0028728	-0.000552487	-0.00342529
57.7051	0.00228049	-4.64619e-05	0.00223403	-0.00283139	-0.000437513	-0.00326891
58.033	0.00224135	-7.85989e-05	0.00216276	-0.00278216	-0.0003377	-0.00311986
58.3609	0.00218272	-0.00010152	0.0020812	-0.00272046	-0.000247308	-0.00296777
58.6887	0.00210138	-0.000115765	0.00198561	-0.00264069	-0.000158526	-0.00279921
59.0166	0.001995	-0.000120525	0.00187447	-0.0025375	-6.16379e-05	-0.00259914
59.3445	0.00186282	-0.000113787	0.00174903	-0.00240709	5.45009e-05	-0.00235259
59.6723	0.00170609	-9.27147e-05	0.00161338	-0.00224823	0.000201617	-0.00204661
60.0002	0.00152834	-5.42254e-05	0.00147412	-0.00206282	0.000390786	-0.00167204
60.3281	0.00133514	4.3015e-06	0.00133944	-0.00185584	0.000630894	-0.00122495
60.6559	0.00113358	8.43051e-05	0.00121789	-0.00163466	0.000926993	-0.000707672
60.9838	0.000931493	0.000185441	0.00111693	-0.00140794	0.00127882	-0.000129114
61.3117	0.000736498	0.000305231	0.00104173	-0.00118425	0.00167988	0.000495624
61.6396	0.000555197	0.000439083	0.000994281	-0.000970903	0.00211735	0.00114645
61.9674	0.000392544	0.000580731	0.000973276	-0.000772932	0.00257318	0.00180025
62.2953	0.000251543	0.000723052	0.000974595	-0.000592669	0.00302619	0.00243352
62.6232	0.000133279	0.000859103	0.000992382	-0.00042977	0.0034549	0.00302513
62.951	3.72086e-05	0.000983124	0.00102033	-0.000281704	0.00384038	0.00355868
63.2789	-3.83659e-05	0.00109123	0.00105286	-0.000144548	0.00416851	0.00402396
63.6068	-9.57698e-05	0.00118163	0.00108586	-1.39411e-05	0.00443091	0.00441697
63.9346	-0.000137467	0.00125441	0.00111694	0.000114024	0.00462486	0.00473888
64.2625	-0.000165705	0.001311	0.0011453	0.000242112	0.00475244	0.00499455
64.5904	-0.000182327	0.00135358	0.00117125	0.00037159	0.00481943	0.00519102
64.9183	-0.000188738	0.00138451	0.00119577	0.000502237	0.00483425	0.00533649
65.2461	-0.000185992	0.00140594	0.00121995	0.000632676	0.00480696	0.00543964
65.574	-0.000174911	0.00141942	0.00124451	0.000760941	0.00474815	0.00550909
65.9019	-0.000156203	0.00142565	0.00126945	0.000885134	0.00466775	0.00555289
66.2297	-0.000130511	0.00142431	0.00129379	0.00100407	0.00457379	0.00557786
66.5576	-9.84181e-05	0.00141405	0.00131563	0.00111777	0.00447139	0.00558916
66.8855	-6.04053e-05	0.00139273	0.00133233	0.00122775	0.00436249	0.00559024
67.2134	-1.67988e-05	0.00135785	0.00134105	0.00133695	0.00424616	0.00558311
67.5412	3.22499e-05	0.00130701	0.00133926	0.00144935	0.00411955	0.0055689
67.8691	8.67297e-05	0.00123852	0.00132524	0.0015692	0.00397914	0.00554834
68.197	0.000146675	0.00115167	0.00129835	0.00170008	0.00382179	0.00552187
68.5248	0.000212029	0.00104708	0.00125911	0.00184387	0.00364564	0.0054895
68.8527	0.000282488	0.000926643	0.00120913	0.00200002	0.00345053	0.00545055
69.1806	0.000357392	0.000793481	0.00115087	0.00216521	0.00323812	0.00540332
69.5084	0.000435676	0.000651702	0.00108738	0.00233359	0.00301155	0.00534515
69.8363	0.000515907	0.000506096	0.001022	0.00249754	0.00277504	0.00527258
70.1642	0.000596389	0.000361788	0.000958177	0.00264872	0.00253321	0.00518193
70.4921	0.000675309	0.000223885	0.000899194	0.00277927	0.00229065	0.00506992
70.8199	0.00075089	9.71179e-05	0.000848008	0.00288279	0.0020515	0.00493429
71.1478	0.000821517	-1.45057e-05	0.000807012	0.00295508	0.00181931	0.00477439
71.4757	0.000885825	-0.000108048	0.000777777	0.00299444	0.00159705	0.00459149
71.8035	0.00094272	-0.000181964	0.000760756	0.00300162	0.00138724	0.00438886
72.1314	0.000991347	-0.00023636	0.000754987	0.00297941	0.00119217	0.00417158
72.4593	0.00103098	-0.000273105	0.000757877	0.00293192	0.00101407	0.00394598
72.7871	0.0010609	-0.000295716	0.000765188	0.00286374	0.000855159	0.0037189
73.115	0.00108027	-0.000308937	0.00077133	0.0027791	0.000717552	0.00349665
73.4429	0.00108803	-0.000317994	0.000770041	0.00268116	0.000602856	0.00328402
73.7708	0.00108301	-0.000327574	0.000755433	0.00257171	0.000511644	0.00308335
74.0986	0.00106396	-0.000340666	0.000723292	0.00245109	0.000442772	0.00289387
74.4265	0.00102986	-0.00035744	0.000672418	0.00231868	0.000392727	0.00271141
74.7544	0.000980124	-0.000374413	0.000605711	0.00217345	0.000355136	0.00252858
75.0822	0.000914876	-0.000384141	0.000530736	0.00201474	0.000320625	0.00233537
75.4101	0.000835128	-0.000375619	0.000459508	0.001843	0.000277188	0.00212019
75.738	0.000742881	-0.000335494	0.000407388	0.00166027	0.000211136	0.0018714
76.0658	0.000641112	-0.000250006	0.000391106	0.00147042	0.000108645	0.00157907
76.3937	0.000533605	-0.000107429	0.000426176	0.00127898	-4.22812e-05	0.0012367
76.7216	0.000424658	9.94318e-05	0.00052409	0.00109246	-0.00024973	0.000842733
77.0494	0.000318687	0.000371194	0.000689881	0.000917464	-0.000516106	0.000401358
77.3773	0.000219788	0.000700822	0.00092061	0.000759528	-0.000837077	-7.75492e-05
77.7052	0.000131351	0.00107387	0.00120522	0.000622131	-0.00120159	-0.00057946
78.0331	5.57956e-05	0.00147009	0.00152589	0.000506001	-0.00159306	-0.00108705
78.3609	-5.5175e-06	0.00186625	0.00186073	0.000408978	-0.00199151	-0.00158253
78.6888	-5.22017e-05	0.00223939	0.00218719	0.000326459	-0.00237637	-0.00204991
79.0167	-8.46399e-05	0.00257011	0.00248547	0.000252319	-0.00272921	-0.00247689
79.3445	-0.000103735	0.00284507	0.00274133	0.000180113	-0.00303606	-0.00285595
79.6724	-0.000110691	0.00305833	0.00294764	0.000104291	-0.00328892	-0.00318463
80.0003	-0.00010687	0.0032114	0.00310453	2.11922e-05	-0.00348608	-0.00346489
80.3281	-9.37321e-05	0.00331184	0.00321811	-7.03551e-05	-0.00363152	-0.00370187
80.656	-7.2827e-05	0.00337118	0.00329836	-0.000168942	-0.00373336	-0.0039023
80.9839	-4.57722e-05	0.00340235	0.00335658	-0.000271009	-0.00380205	-0.00407306
81.3118	-1.41726e-05	0.00341739	0.00340322	-0.000371717	-0.00384847	-0.00422019
81.6396	2.0561e-05	0.00342559	0.00344616	-0.000466097	-0.00388223	-0.00434833
81.9675	5.74866e-05	0.00343234	0.00348983	-0.000550269	-0.00391033	-0.0044606
82.2954	9.64481e-05	0.00343874	0.00353518	-0.000622493	-0.00393646	-0.00455895
82.6232	0.000138352	0.00344202	0.00358037	-0.000683861	-0.00396087	-0.00464473
82.9511	0.000185307	0.00343668	0.00362199	-0.000738476	-0.00398096	-0.00471944
83.279	0.000240546	0.00341584	0.00365639	-0.000793069	-0.00399227	-0.00478534
83.6068	0.00030805	0.00337268	0.00368073	-0.000856059	-0.00398959	-0.00484565
83.9347	0.000391901	0.00330154	0.00369345	-0.00093616	-0.0039679	-0.00490406
84.2626	0.000495428	0.00319862	0.00369405	-0.00104077	-0.00392304	-0.00496382
84.5905	0.000620333	0.00306228	0.00368262	-0.00117445	-0.00385203	-0.00502649
84.9183	0.000766028	0.00289313	0.00365916	-0.00133787	-0.00375317	-0.00509104
85.2462	0.000929382	0.00269384	0.00362322	-0.00152744	-0.00362606	-0.00515351
85.5741	0.00110498	0.00246895	0.00357393	-0.0017358	-0.0034716	-0.0052074
85.9019	0.00128584	0.00222452	0.00351035	-0.0019529	-0.00329193	-0.00524483
86.2298	0.00146436	0.00196778	0.00343214	-0.00216753	-0.00309041	-0.00525794
86.5577	0.00163343	0.00170661	0.00334004	-0.00236891	-0.00287141	-0.00524032
86.8855	0.0017872	0.00144899	0.00323619	-0.00254798	-0.00264004	-0.00518802
87.2134	0.00192174	0.00120235	0.00312409	-0.00269841	-0.00240165	-0.00510005
87.5413	0.00203519	0.000973027	0.00300822	-0.00281701	-0.00216144	-0.00497845
87.8692	0.00212768	0.000765795	0.00289347	-0.00290378	-0.00192411	-0.0048279
88.197	0.00220093	0.000583612	0.00278454	-0.00296153	-0.00169364	-0.00465518
88.5249	0.00225762	0.000427593	0.00268522	-0.00299513	-0.00147333	-0.00446846
88.8528	0.00230071	0.000297178	0.00259789	-0.00301052	-0.00126596	-0.00427648
89.1806	0.0023326	0.000190451	0.00252305	-0.00301364	-0.00107393	-0.00408757
89.5085	0.00235462	0.000104556	0.00245917	-0.00300928	-0.000899322	-0.00390861
89.8364	0.00236654	3.61582e-05	0.0024027	-0.00300022	-0.00074374	-0.00374396
90.1642	0.00236657	-1.80888e-05	0.00234849	-0.00298661	-0.000607929	-0.00359454
90.4921	0.00235156	-6.1093e-05	0.00229046	-0.00296598	-0.000491241	-0.00345722
90.82	0.00231746	-9.49248e-05	0.00222254	-0.00293354	-0.000391045	-0.00332459
91.1479	0.00226009	-0.000120506	0.00213959	-0.00288307	-0.000302226	-0.00318529
91.4757	0.00217587	-0.000137437	0.00203844	-0.00280804	-0.000216903	-0.00302494
91.8036	0.00206263	-0.00014401	0.00191862	-0.00270295	-0.00012452	-0.00282747
92.1315	0.00192022	-0.000137441	0.00178278	-0.00256452	-1.24201e-05	-0.00257694
92.4593	0.00175093	-0.000114328	0.0016366	-0.00239252	0.00013304	-0.00225948
92.7872	0.00155947	-7.12924e-05	0.00148818	-0.00219013	0.000324862	-0.00186526
93.1151	0.00135264	-5.73248e-06	0.0013469	-0.00196362	0.000573427	-0.00139019
93.4429	0.0011386	8.34325e-05	0.00122203	-0.00172161	0.000884442	-0.000837167
93.7708	0.000926027	0.000195183	0.00112121	-0.00147387	0.00125723	-0.000216633
94.0987	0.000723141	0.000326126	0.00104927	-0.00123003	0.00168382	0.00045379
94.4266	0.000536862	0.000470646	0.00100751	-0.000998386	0.0021491	0.00115071
94.7544	0.000372218	0.000621511	0.000993729	-0.000784989	0.00263237	0.00184738
95.0823	0.000232068	0.000770857	0.00100292	-0.000593152	0.00310997	0.00251682
95.4102	0.000117152	0.000911347	0.0010285	-0.000423434	0.00355853	0.0031351
95.738	2.6413e-05	0.00103722	0.00106364	-0.000274005	0.00395818	0.00368418
96.0659	-4.24893e-05	0.00114499	0.0011025	-0.000141307	0.00429482	0.00415351
96.3938	-9.26038e-05	0.00123359	0.00114099	-2.0847e-05	0.00456119	0.00454034
96.7216	-0.000127143	0.0013041	0.00117696	9.20206e-05	0.00475671	0.00484873
97.0495	-0.000149052	0.00135906	0.00121	0.000201459	0.00488634	0.0050878
97.3774	-0.000160729	0.00140167	0.00124094	0.000310743	0.00495899	0.00526973
97.7053	-0.000163905	0.00143496	0.00127105	0.000422118	0.00498558	0.0054077
98.0331	-0.000159654	0.00146106	0.00130141	0.000536918	0.00497725	0.00551417
98.361	-0.000148502	0.00148077	0.00133226	0.000655837	0.0049437	0.00559954
98.6889	-0.000130587	0.00149328	0.00136269	0.000779257	0.00489199	0.00567124
99.0167	-0.000105825	0.00149643	0.00139061	0.000907502	0.00482592	0.00573342
99.3446	-7.40834e-05	0.00148709	0.00141301	0.00104095	0.00474618	0.00578713
99.6725	-3.5313e-05	0.00146182	0.00142651	0.00117995	0.00465098	0.00583093
100	1.03457e-05	0.00141758	0.00142792	0.00132467	0.00453715	0.00586182
100.328	6.25039e-05	0.00135227	0.00141477	0.00147489	0.00440125	0.00587614
100.656	0.000120517	0.00126515	0.00138567	0.00162986	0.0042406	0.00587046
100.984	0.000183525	0.00115701	0.00134053	0.0017882	0.00405405	0.00584226
101.312	0.000250534	0.00103009	0.00128063	0.00194795	0.00384246	0.00579041
101.64	0.000320498	0.00088796	0.00120846	0.00210653	0.00360881	0.00571535
101.968	0.000392393	0.00073515	0.00112754	0.00226085	0.00335804	0.00561889
102.295	0.000465261	0.000576838	0.0010421	0.00240738	0.00309646	0.00550384
102.623	0.000538208	0.000418453	0.000956661	0.00254237	0.00283098	0.00537335
102.951	0.00061039	0.000265332	0.000875722	0.00266209	0.00256829	0.00523038
103.279	0.000680992	0.000122414	0.000803406	0.00276319	0.00231404	0.00507723
103.607	0.000749213	-6.01632e-06	0.000743197	0.00284302	0.00207235	0.00491537
103.935	0.00081426	-0.000116569	0.000697692	0.0029	0.00184556	0.00474556
104.263	0.000875346	-0.000206979	0.000668367	0.00293373	0.00163443	0.00456816
104.591	0.000931659	-0.000276332	0.000655327	0.00294502	0.00143858	0.00438361
104.918	0.000982306	-0.000325241	0.000657065	0.00293565	0.00125722	0.00419288
105.246	0.00102622	-0.000355921	0.000670303	0.00290793	0.0010898	0.00399773
105.574	0.0010621	-0.000372073	0.000690023	0.00286413	0.000936586	0.00380072
105.902	0.00108831	-0.000378525	0.000709782	0.00280599	0.000798801	0.00360479
106.23	0.001103	-0.000380578	0.000722424	0.00273426	0.000678395	0.00341265
106.558	0.00110422	-0.000383078	0.000721146	0.00264865	0.000577321	0.00322597
106.886	0.00109015	-0.000389299	0.00070085	0.00254794	0.000496502	0.00304444
107.213	0.00105936	-0.000399801	0.000659562	0.00243042	0.000434691	0.00286511
107.541	0.00101112	-0.00041149	0.000599632	0.00229451	0.000387489	0.00268199
107.869	0.000945581	-0.000417147	0.000528434	0.00213939	0.000346798	0.00248619
108.197	0.000863947	-0.000405667	0.00045828	0.00196576	0.000300935	0.0022667
108.525	0.000768524	-0.000363141	0.000405383	0.00177627	0.000235523	0.00201179
108.853	0.000662648	-0.000274782	0.000387866	0.00157576	0.000135159	0.00171091
109.181	0.000550482	-0.000127489	0.000422993	0.00137102	-1.4326e-05	0.00135669
109.509	0.00043668	8.73808e-05	0.000524061	0.0011701	-0.000223352	0.00094675
109.836	0.000325968	0.000371599	0.000697567	0.000981185	-0.000496321	0.000484864
110.164	0.000222699	0.000718627	0.000941326	0.00081124	-0.000830137	-1.88966e-05
110.492	0.000130463	0.00111364	0.00124411	0.00066477	-0.00121394	-0.000549172
110.82	5.18482e-05	0.00153517	0.00158702	0.000542924	-0.00163025	-0.00108732
111.148	-1.16225e-05	0.00195809	0.00194646	0.000443259	-0.00205727	-0.00161402
111.476	-5.93724e-05	0.00235727	0.0022979	0.000360205	-0.00247202	-0.00211182
111.804	-9.15494e-05	0.00271127	0.00261972	0.000286186	-0.00285343	-0.00256724
112.132	-0.000108792	0.00300506	0.00289627	0.000213125	-0.00318505	-0.00297193
112.459	-0.000112071	0.00323155	0.00311948	0.000134045	-0.0034568	-0.00332275
112.787	-0.000102653	0.00339158	0.00328892	4.44403e-05	-0.0036656	-0.00362116
113.115	-8.2168e-05	0.00349273	0.00341057	-5.68517e-05	-0.00381504	-0.0038719
113.443	-5.26997e-05	0.0035473	0.0034946	-0.000167449	-0.00391423	-0.00408168
113.771	-1.6802e-05	0.0035698	0.003553	-0.000281965	-0.00397591	-0.00425787
114.099	2.26584e-05	0.00357445	0.0035971	-0.000393206	-0.00401426	-0.00440747
114.427	6.28837e-05	0.00357283	0.00363571	-0.000493813	-0.00404246	-0.00453628
114.754	0.00010172	0.00357226	0.00367398	-0.000578067	-0.00407056	-0.00464863
115.082	0.000138309	0.00357499	0.00371329	-0.000643474	-0.00410403	-0.00474751
115.41	0.000173622	0.00357845	0.00375207	-0.000691784	-0.0041434	-0.00483518
115.738	0.000210691	0.00357637	0.00378706	-0.000729159	-0.00418478	-0.00491394
116.066	0.00025435	0.00356037	0.00381472	-0.000765368	-0.00422124	-0.00498661
116.394	0.00031048	0.00352166	0.00383214	-0.000812105	-0.00424435	-0.00505645
116.722	0.000384848	0.00345254	0.00383738	-0.000880769	-0.00424576	-0.00512653
117.05	0.000481827	0.00334751	0.00382933	-0.000980204	-0.00421846	-0.00519866
117.377	0.000603324	0.00320398	0.0038073	-0.00111495	-0.00415757	-0.00527252
117.705	0.00074819	0.00302253	0.00377072	-0.00128435	-0.00406078	-0.00534514
118.033	0.000912269	0.00280674	0.00371901	-0.00148277	-0.00392826	-0.00541103
118.361	0.00108904	0.00256273	0.00365177	-0.00170059	-0.00376232	-0.00546291
118.689	0.00127067	0.00229841	0.00356908	-0.00192593	-0.00356684	-0.00549277
119.017	0.00144922	0.00202264	0.00347186	-0.00214647	-0.0033467	-0.00549318
119.345	0.00161774	0.00174444	0.00336218	-0.00235126	-0.0031072	-0.00545845
119.673	0.00177106	0.0014723	0.00324335	-0.00253191	-0.0028537	-0.00538561
120	0.00190617	0.00121363	0.0031198	-0.00268343	-0.00259144	-0.00527487
120.328	0.00202222	0.000974471	0.00299669	-0.00280432	-0.00232548	-0.0051298
120.656	0.00212009	0.000759253	0.00287934	-0.00289626	-0.00206073	-0.00495699
120.984	0.0022018	0.000570732	0.00277253	-0.00296331	-0.00180203	-0.00476533
121.312	0.00226977	0.000409985	0.00267975	-0.00301095	-0.00155412	-0.00456506
121.64	0.00232604	0.000276511	0.00260255	-0.00304493	-0.00132166	-0.00436659
121.968	0.00237175	0.000168425	0.00254018	-0.0030702	-0.00110909	-0.00417929
122.296	0.00240668	8.27672e-05	0.00248945	-0.00308998	-0.000920364	-0.00401035
122.623	0.00242921	1.59149e-05	0.00244512	-0.00310513	-0.000758629	-0.00386376
122.951	0.00243642	-3.59262e-05	0.00240049	-0.00311389	-0.000625598	-0.00373949
123.279	0.00242452	-7.61916e-05	0.00234833	-0.00311205	-0.000520838	-0.00363289
123.607	0.00238933	-0.00010745	0.00228188	-0.00309349	-0.000440976	-0.00353447
123.935	0.00232696	-0.000130985	0.00219598	-0.00305111	-0.000379037	-0.00343015
124.263	0.00223448	-0.000146539	0.00208794	-0.00297808	-0.000324137	-0.00330222
124.591	0.00211061	-0.000152299	0.00195831	-0.00286909	-0.000261761	-0.00313085
124.918	0.00195622	-0.000145145	0.00181107	-0.00272155	-0.000174786	-0.00289634
125.246	0.0017746	-0.000121202	0.0016534	-0.00253639	-4.52594e-05	-0.00258165
125.574	0.00157146	-7.66085e-05	0.00149485	-0.00231829	0.000143203	-0.00217508
125.902	0.00135447	-8.43158e-06	0.00134604	-0.00207531	0.000402722	-0.00167259
126.23	0.00113258	8.44498e-05	0.00121703	-0.00181798	0.000738629	-0.00107935
126.558	0.000915055	0.000200677	0.00111573	-0.00155785	0.00114763	-0.000410222
126.886	0.000710452	0.000336144	0.0010466	-0.00130598	0.00161718	0.000311191
127.214	0.000525735	0.000484258	0.00100999	-0.00107143	0.00212639	0.00105496
127.541	0.000365617	0.000636745	0.00100236	-0.000860113	0.00264855	0.00178844
127.869	0.000232292	0.000784884	0.00101718	-0.000674207	0.00315474	0.00248053
128.197	0.000125552	0.000920893	0.00104644	-0.00051222	0.00361808	0.00310586
128.525	4.32482e-05	0.00103916	0.00108241	-0.000369607	0.00401748	0.00364787
128.853	-1.80168e-05	0.00113701	0.001119	-0.000239872	0.00434032	0.00410045
129.181	-6.213e-05	0.00121488	0.00115275	-0.000115895	0.00458345	0.00446755
129.509	-9.27818e-05	0.00127579	0.00118301	8.77063e-06	0.00475253	0.0047613
129.837	-0.000112973	0.00132439	0.00121142	0.000138853	0.00486002	0.00499887
130.164	-0.000124766	0.00136565	0.00124088	0.00027676	0.00492201	0.00519877
130.492	-0.000129287	0.00140352	0.00127423	0.000422504	0.0049548	0.0053773
130.82	-0.000126907	0.00143991	0.001313	0.000574119	0.0049716	0.00554572
131.148	-0.000117533	0.0014741	0.00135657	0.000728444	0.00498028	0.00570872
131.476	-0.000100902	0.00150285	0.00140195	0.000882065	0.00498252	0.00586458
131.804	-7.6826e-05	0.00152106	0.00144423	0.00103218	0.00497446	0.00600665
132.132	-4.53393e-05	0.00152287	0.00147754	0.00117722	0.00494867	0.00612589
132.459	-6.7517e-06	0.00150287	0.00149612	0.00131702	0.00489658	0.0062136
132.787	3.83681e-05	0.00145706	0.00149543	0.00145275	0.00481084	0.00626359
133.115	8.92546e-05	0.00138351	0.00147276	0.00158631	0.00468704	0.00627334
133.443	0.000145027	0.00128258	0.00142761	0.00171978	0.00452442	0.0062442
133.771	0.000204776	0.00115675	0.00136152	0.00185474	0.0043259	0.00618064
134.099	0.000267641	0.0010102	0.00127784	0.00199178	0.00409732	0.0060891
134.427	0.000332869	0.000848346	0.00118122	0.00213026	0.00384629	0.00597656
134.755	0.000399843	0.00067727	0.00107711	0.0022683	0.00358103	0.00584934
135.082	0.000468056	0.000503288	0.000971344	0.00240296	0.00330916	0.00571211
135.41	0.000537058	0.000332588	0.000869645	0.00253053	0.00303691	0.00556744
135.738	0.000606367	0.00017097	0.000777337	0.00264698	0.00276876	0.00541574
136.066	0.0006754	2.36447e-05	0.000699044	0.0027484	0.0025074	0.0052558
136.394	0.000743425	-0.000104976	0.000638449	0.00283146	0.00225411	0.00508557
136.722	0.000809547	-0.000211519	0.000598028	0.00289381	0.00200935	0.00490316
137.05	0.000872708	-0.000293948	0.000578759	0.0029343	0.00177339	0.00470769
137.378	0.000931677	-0.00035187	0.000579807	0.00295302	0.00154691	0.00449992
137.705	0.00098502	-0.000386768	0.000598251	0.00295097	0.00133147	0.00428244
138.033	0.00103105	-0.000402083	0.000628969	0.00292964	0.00112972	0.00405936
138.361	0.00106782	-0.000403015	0.000664806	0.00289048	0.000945251	0.00383573
138.689	0.00109316	-0.000396009	0.000697147	0.00283437	0.000782248	0.00361662
139.017	0.0011048	-0.00038786	0.000716937	0.00276144	0.000644741	0.00340618
139.345	0.00110063	-0.000384512	0.000716119	0.00267105	0.000535629	0.00320668
139.673	0.00107896	-0.000389648	0.000689316	0.00256207	0.000455534	0.00301761
140	0.0010388	-0.0004033	0.000635504	0.00243337	0.000401661	0.00283503
140.328	0.000980103	-0.000420786	0.000559316	0.00228437	0.00036693	0.0026513
140.656	0.000903905	-0.00043232	0.000471585	0.00211562	0.000339691	0.00245531
140.984	0.000812401	-0.000423588	0.000388813	0.0019293	0.00030429	0.00223359
141.312	0.000708849	-0.00037746	0.000331389	0.00172944	0.000242628	0.00197207
141.64	0.000597375	-0.000276724	0.000320652	0.00152194	0.00013662	0.00165856
141.968	0.000482667	-0.00010746	0.000375206	0.00131412	-2.87942e-05	0.00128533
142.296	0.000369584	0.000137613	0.000507197	0.00111393	-0.000262657	0.000851272
142.623	0.00026274	0.000456638	0.000719378	0.000928905	-0.000565725	0.000363181
142.951	0.000166094	0.000837706	0.0010038	0.000764983	-0.000929563	-0.00016458
143.279	8.26199e-05	0.00125998	0.0013426	0.000625483	-0.00133737	-0.000711888
143.607	1.41267e-05	0.00169675	0.00171088	0.000510551	-0.00176647	-0.00125592
143.935	-3.87503e-05	0.00211974	0.00208099	0.000417201	-0.00219193	-0.00177473
144.263	-7.63847e-05	0.00250372	0.00242733	0.000339999	-0.00259051	-0.00225051
144.591	-9.98883e-05	0.00283023	0.00273035	0.00027222	-0.00294403	-0.00267181
144.919	-0.000110815	0.0030898	0.00297898	0.000207217	-0.00324152	-0.0030343
145.246	-0.000110923	0.00328219	0.00317126	0.000139693	-0.0034799	-0.00334021
145.574	-0.000102029	0.00341511	0.00331308	6.66016e-05	-0.0036634	-0.0035968
145.902	-8.59556e-05	0.0035018	0.00341585	-1.24777e-05	-0.00380191	-0.00381439
146.23	-6.45147e-05	0.00355809	0.00349357	-9.55697e-05	-0.0039088	-0.00400437
146.558	-3.94484e-05	0.00359926	0.00355981	-0.00017905	-0.0039983	-0.00417735
146.886	-1.22804e-05	0.00363743	0.00362515	-0.000258747	-0.004083	-0.00434175
147.214	1.59448e-05	0.00367961	0.00369555	-0.000331168	-0.00417165	-0.00450282
147.542	4.49895e-05	0.00372692	0.00377191	-0.000394603	-0.00426795	-0.00466255
147.869	7.57271e-05	0.00377508	0.00385081	-0.000449879	-0.00437036	-0.00482023
148.197	0.000110318	0.0038159	0.00392622	-0.000500608	-0.00447298	-0.00497358
148.525	0.000152159	0.00383924	0.0039914	-0.000552884	-0.00456714	-0.00512003
148.853	0.000205547	0.003835	0.00404055	-0.000614459	-0.00464319	-0.00525765
149.181	0.000275052	0.0037947	0.00406976	-0.000693512	-0.00469199	-0.0053855
149.509	0.000364682	0.00371251	0.00407719	-0.000797218	-0.00470611	-0.00550333
149.837	0.000477007	0.0035857	0.00406271	-0.000930369	-0.00468043	-0.0056108
150.164	0.000612425	0.00341474	0.00402716	-0.00109433	-0.00461225	-0.00570658

## Sheet: figure6b
t	Lift_tandemforewing	Lift_tandemhindwing	Lift_total	Thrust_tandemforewing	Thrust_tandemhindwing	Total thrust
0	-0.000480914	8.11627e-06	-0.000472797	0.00137868	0.00231601	0.00369469
0.36761	-0.00040578	-2.59498e-05	-0.00043173	0.00136112	0.00225301	0.00361414
0.73522	-0.000333321	-6.11826e-05	-0.000394503	0.00134971	0.00219009	0.0035398
1.10283	-0.000266142	-9.82714e-05	-0.000364414	0.00134955	0.00212417	0.00347372
1.47044	-0.000206145	-0.000137436	-0.000343581	0.00136351	0.00205176	0.00341527
1.83805	-0.000154421	-0.000178253	-0.000332674	0.00139205	0.00196916	0.00336121
2.20566	-0.000111339	-0.00021959	-0.000330928	0.00143376	0.00187298	0.00330674
2.57327	-7.67345e-05	-0.000259655	-0.000336389	0.00148624	0.00176074	0.00324699
2.94088	-5.01063e-05	-0.000296153	-0.00034626	0.00154714	0.00163138	0.00317852
3.30849	-3.07394e-05	-0.000326524	-0.000357263	0.00161488	0.00148556	0.00310044
3.6761	-1.77271e-05	-0.000348226	-0.000365953	0.00168904	0.00132562	0.00301466
4.04371	-9.91328e-06	-0.000359046	-0.000368959	0.00177009	0.00115538	0.00292547
4.41132	-5.80844e-06	-0.000357391	-0.0003632	0.00185887	0.000979693	0.00283857
4.77893	-3.55032e-06	-0.000342523	-0.000346074	0.00195574	0.000804021	0.00275976
5.14654	-9.69988e-07	-0.000314669	-0.000315639	0.00205976	0.000633862	0.00269362
5.51415	4.20615e-06	-0.000274989	-0.000270783	0.00216813	0.000474198	0.00264233
5.88176	1.40303e-05	-0.000225415	-0.000211384	0.00227591	0.000329	0.00260491
6.24937	2.99408e-05	-0.000168408	-0.000138467	0.00237621	0.000200934	0.00257714
6.61698	5.23956e-05	-0.000106641	-5.4245e-05	0.00246072	9.13092e-05	0.00255203
6.98459	8.06407e-05	-4.25777e-05	3.8063e-05	0.0025206	1.64196e-07	0.00252077
7.3522	0.000112703	2.20267e-05	0.00013473	0.00254753	-7.36169e-05	0.00247392
7.71981	0.000145648	8.65896e-05	0.000232237	0.00253487	-0.000132149	0.00240273
8.08742	0.000176056	0.000151961	0.000328017	0.00247883	-0.000178286	0.00230054
8.45503	0.000200621	0.00022042	0.000421042	0.00237927	-0.000215259	0.00216402
8.82264	0.000216716	0.000295451	0.000512167	0.00224009	-0.000246303	0.00199379
9.19025	0.000222798	0.000381343	0.000604141	0.0020687	-0.000274353	0.00179434
9.55786	0.000218584	0.000482609	0.000701194	0.00187496	-0.000301834	0.00157312
9.92547	0.000204978	0.000603243	0.000808221	0.00166958	-0.000330512	0.00133907
10.2931	0.000183802	0.000745915	0.000929718	0.00146252	-0.00036142	0.0011011
10.6607	0.000157429	0.000911284	0.00106871	0.00126161	-0.000394874	0.000866738
11.0283	0.000128398	0.0010975	0.0012259	0.00107185	-0.000430563	0.000641285
11.3959	9.91031e-05	0.00129993	0.00139904	0.000895291	-0.000467671	0.000427621
11.7635	7.15975e-05	0.00151125	0.00158285	0.000731581	-0.000504997	0.000226584
12.1311	4.7521e-05	0.00172197	0.00176949	0.000578751	-0.000541106	3.7645e-05
12.4987	2.81386e-05	0.00192163	0.00194977	0.00043409	-0.000574536	-0.000140446
12.8664	1.44535e-05	0.00210042	0.00211487	0.000294869	-0.000604058	-0.000309189
13.234	7.35862e-06	0.00225088	0.00225824	0.000158858	-0.000628923	-0.000470065
13.6016	7.78824e-06	0.00236916	0.00237695	2.46265e-05	-0.000649012	-0.000624385
13.9692	1.68295e-05	0.00245568	0.00247251	-0.00010839	-0.000664886	-0.000773276
14.3368	3.57639e-05	0.00251512	0.00255089	-0.000239998	-0.000677746	-0.000917744
14.7044	6.60198e-05	0.00255592	0.00262194	-0.000369415	-0.000689344	-0.00105876
15.072	0.000109039	0.00258908	0.00269812	-0.000495379	-0.000701852	-0.00119723
15.4396	0.000166081	0.00262653	0.00279261	-0.000616209	-0.000717651	-0.00133386
15.8072	0.000238008	0.00267886	0.00291686	-0.000729907	-0.000739028	-0.00146893
16.1748	0.000325063	0.00275299	0.00307805	-0.000834296	-0.000767801	-0.0016021
16.5424	0.000426673	0.00285039	0.00327707	-0.00092717	-0.000804996	-0.00173217
16.9101	0.000541321	0.0029664	0.00350772	-0.0010064	-0.000850676	-0.00185707
17.2777	0.000666555	0.00309103	0.00375759	-0.00107006	-0.000904013	-0.00197408
17.6453	0.00079919	0.00321116	0.00401035	-0.00111672	-0.000963578	-0.0020803
18.0129	0.000935668	0.00331317	0.00424884	-0.0011457	-0.00102772	-0.00217342
18.3805	0.00107248	0.00338542	0.0044579	-0.00115737	-0.00109489	-0.00225226
18.7481	0.00120657	0.00341984	0.00462641	-0.0011532	-0.00116378	-0.00231699
19.1157	0.00133582	0.00341254	0.00474836	-0.00113567	-0.00123333	-0.00236899
19.4833	0.00145938	0.00336356	0.00482294	-0.00110814	-0.00130253	-0.00241067
19.8509	0.00157806	0.00327603	0.00485409	-0.00107468	-0.00137033	-0.002445
20.2186	0.00169433	0.00315512	0.00484945	-0.00103979	-0.00143536	-0.00247515
20.5862	0.00181216	0.00300703	0.00481919	-0.00100805	-0.00149596	-0.00250401
20.9538	0.00193649	0.00283819	0.00477468	-0.000983731	-0.00155023	-0.00253396
21.3214	0.0020727	0.00265478	0.00472748	-0.000970453	-0.00159618	-0.00256663
21.689	0.00222589	0.00246247	0.00468836	-0.000970931	-0.00163213	-0.00260306
22.0566	0.00240017	0.00226644	0.00466661	-0.000986793	-0.00165706	-0.00264385
22.4242	0.00259793	0.00207137	0.0046693	-0.00101845	-0.00167096	-0.00268941
22.7918	0.00281922	0.0018814	0.00470062	-0.00106503	-0.00167506	-0.00274008
23.1594	0.00306118	0.00169998	0.00476116	-0.00112431	-0.00167185	-0.00279616
23.527	0.00331776	0.00152971	0.00484746	-0.00119279	-0.00166505	-0.00285784
23.8946	0.00357968	0.00137234	0.00495201	-0.00126582	-0.00165927	-0.00292509
24.2623	0.00383487	0.0012287	0.00506357	-0.00133784	-0.00165952	-0.00299737
24.6299	0.00406928	0.0010987	0.00516799	-0.00140286	-0.00167033	-0.00307319
24.9975	0.00426794	0.000981386	0.00524933	-0.00145494	-0.0016947	-0.00314964
25.3651	0.00441626	0.00087506	0.00529132	-0.00148883	-0.00173312	-0.00322195
25.7327	0.00450136	0.000777579	0.00527894	-0.0015005	-0.00178268	-0.00328318
26.1003	0.00451337	0.000686682	0.00520006	-0.00148761	-0.00183654	-0.00332414
26.4679	0.0044466	0.000600291	0.00504689	-0.0014498	-0.00188383	-0.00333363
26.8355	0.00430037	0.000516754	0.00481713	-0.0013888	-0.0019102	-0.003299
27.2031	0.00407939	0.000435019	0.0045144	-0.00130817	-0.00189917	-0.00320734
27.5708	0.0037934	0.000354756	0.00414815	-0.00121288	-0.00183435	-0.00304723
27.9384	0.00345625	0.000276376	0.00373263	-0.00110861	-0.00170207	-0.00281067
28.306	0.00308442	0.000200942	0.00328536	-0.00100106	-0.00149415	-0.0024952
28.6736	0.00269531	0.000129981	0.00282529	-0.000895275	-0.0012102	-0.00210547
29.0412	0.00230567	6.5227e-05	0.0023709	-0.000795135	-0.000858828	-0.00165396
29.4088	0.00193016	8.32679e-06	0.00193849	-0.000703	-0.000457314	-0.00116031
29.7764	0.00158024	-3.94318e-05	0.00154081	-0.000619505	-2.94204e-05	-0.000648926
30.144	0.00126343	-7.73313e-05	0.0011861	-0.000543522	0.000398304	-0.000145218
30.5116	0.000983173	-0.000105314	0.00087786	-0.000472312	0.000800981	0.000328669
30.8792	0.000739254	-0.000123935	0.00061532	-0.000401901	0.00115952	0.000757621
31.2468	0.000528643	-0.000134203	0.00039444	-0.000327621	0.00146337	0.00113575
31.6145	0.000346604	-0.000137375	0.000209229	-0.000244787	0.00171127	0.00146648
31.9821	0.000187877	-0.000134753	5.31243e-05	-0.00014947	0.00190981	0.00176034
32.3497	4.78224e-05	-0.000127554	-7.97317e-05	-3.92889e-05	0.00207055	0.00203126
32.7173	-7.66985e-05	-0.000116843	-0.000193542	8.59039e-05	0.00220652	0.00229243
33.0849	-0.000186914	-0.000103547	-0.000290461	0.00022366	0.00232943	0.00255309
33.4525	-0.000282298	-8.85211e-05	-0.00037082	0.000368994	0.00244804	0.00281703
33.8201	-0.000361156	-7.26543e-05	-0.000433811	0.000514859	0.0025679	0.00308276
34.1877	-0.000421404	-5.6983e-05	-0.000478387	0.000652921	0.00269177	0.00334469
34.5553	-0.00046137	-4.27899e-05	-0.00050416	0.000774585	0.00282026	0.00359484
34.923	-0.000480472	-3.16538e-05	-0.000512125	0.000872106	0.0029522	0.0038243
35.2906	-0.000479624	-2.54244e-05	-0.000505048	0.000939618	0.00308481	0.00402443
35.6582	-0.000461259	-2.61079e-05	-0.000487367	0.000973843	0.0032138	0.00418765
36.0258	-0.000428965	-3.56721e-05	-0.000464637	0.000974449	0.00333358	0.00430803
36.3934	-0.000386925	-5.57995e-05	-0.000442724	0.000944175	0.00343767	0.00438184
36.761	-0.000339351	-8.76338e-05	-0.000426985	0.000888829	0.00351924	0.00440807
37.1286	-0.000290052	-0.000131564	-0.000421615	0.000817088	0.00357177	0.00438886
37.4962	-0.000242144	-0.000187078	-0.000429222	0.00073991	0.00358959	0.0043295
37.8638	-0.000197912	-0.000252712	-0.000450623	0.000669492	0.00356833	0.00423782
38.2314	-0.000158791	-0.000326083	-0.000484874	0.000617899	0.0035053	0.0041232
38.599	-0.000125465	-0.000404011	-0.000529475	0.000595631	0.00339979	0.00399543
38.9667	-9.80302e-05	-0.0004827	-0.00058073	0.000610406	0.00325316	0.00386357
39.3343	-7.61814e-05	-0.000557984	-0.000634165	0.000666396	0.00306879	0.00373519
39.7019	-5.9362e-05	-0.000625602	-0.000684964	0.000763991	0.00285184	0.00361583
40.0695	-4.68613e-05	-0.000681529	-0.00072839	0.000900083	0.00260882	0.0035089
40.4371	-3.78445e-05	-0.000722309	-0.000760153	0.00106871	0.0023472	0.00341591
40.8047	-3.13318e-05	-0.000745404	-0.000776736	0.00126189	0.00207494	0.00333683
41.1723	-2.61598e-05	-0.000749488	-0.000775647	0.00147039	0.00180013	0.00327052
41.5399	-2.09666e-05	-0.000734616	-0.000755583	0.00168447	0.00153058	0.00321505
41.9075	-1.42417e-05	-0.000702245	-0.000716487	0.00189432	0.00127336	0.00316768
42.2751	-4.46511e-06	-0.00065507	-0.000659535	0.00209055	0.00103437	0.00312492
42.6428	9.66349e-06	-0.000596729	-0.000587065	0.00226448	0.000818054	0.00308253
43.0104	2.89413e-05	-0.000531364	-0.000502422	0.00240849	0.00062728	0.00303577
43.378	5.33893e-05	-0.000463011	-0.000409621	0.00251637	0.000463316	0.00297968
43.7456	8.20771e-05	-0.000394859	-0.000312782	0.00258357	0.000325858	0.00290943
44.1132	0.000113125	-0.000328538	-0.000215414	0.00260754	0.000213105	0.00282065
44.4808	0.000143914	-0.000263642	-0.000119728	0.00258791	0.000121981	0.00270989
44.8484	0.000171482	-0.000197615	-2.61329e-05	0.00252666	4.85199e-05	0.00257518
45.216	0.000193007	-0.000126014	6.69925e-05	0.00242799	-1.16689e-05	0.00241632
45.5836	0.000206266	-4.3134e-05	0.000163132	0.00229794	-6.29568e-05	0.00223498
45.9513	0.000209979	5.70168e-05	0.000266996	0.00214367	-0.000109284	0.00203438
46.3189	0.000203957	0.00017948	0.000383437	0.00197263	-0.000153803	0.00181882
46.6865	0.000189062	0.000327108	0.00051617	0.00179171	-0.000198614	0.0015931
47.0541	0.000167009	0.000499636	0.000666645	0.00160657	-0.000244669	0.0013619
47.4217	0.000140064	0.000693291	0.000833355	0.00142127	-0.000291859	0.00112941
47.7893	0.000110728	0.000901001	0.00101173	0.00123825	-0.000339239	0.00089901
48.1569	8.14575e-05	0.00111322	0.00119468	0.00105864	-0.000385336	0.000673304
48.5245	5.44555e-05	0.00131938	0.00137383	0.000882789	-0.00042853	0.000454259
48.8921	3.15641e-05	0.00150976	0.00154132	0.000710745	-0.000467456	0.000243289
49.2597	1.42357e-05	0.00167749	0.00169172	0.000542663	-0.000501386	4.12775e-05
49.6273	3.57725e-06	0.00181996	0.00182354	0.000379042	-0.000530465	-0.000151423
49.995	4.42422e-07	0.00193929	0.00193973	0.000220785	-0.000555749	-0.000334964
50.3626	5.54296e-06	0.00204166	0.00204721	6.90741e-05	-0.000579012	-0.000509938
50.7302	1.9553e-05	0.0021359	0.00215545	-7.48766e-05	-0.00060243	-0.000677307
51.0978	4.318e-05	0.00223168	0.00227486	-0.000210056	-0.000628228	-0.000838284
51.4654	7.71892e-05	0.00233785	0.00241504	-0.000335764	-0.000658388	-0.000994153
51.833	0.000122382	0.002461	0.00258338	-0.000451591	-0.000694442	-0.00114603
52.2006	0.000179533	0.00260432	0.00278385	-0.000557339	-0.000737339	-0.00129468
52.5682	0.000249273	0.00276691	0.00301619	-0.000652932	-0.000787396	-0.00144033
52.9358	0.000331918	0.00294369	0.00327561	-0.000738269	-0.000844336	-0.00158261
53.3034	0.000427265	0.00312594	0.0035532	-0.000813055	-0.000907447	-0.0017205
53.6711	0.000534446	0.0033027	0.00383714	-0.000876699	-0.000975842	-0.00185254
54.0387	0.00065188	0.00346256	0.00411444	-0.00092842	-0.00104875	-0.00197717
54.4063	0.000777365	0.0035954	0.00437276	-0.000967511	-0.00112572	-0.00209323
54.7739	0.000908235	0.00369355	0.00460179	-0.000993619	-0.00120658	-0.0022002
55.1415	0.0010416	0.00375218	0.00479378	-0.00100693	-0.00129126	-0.00229819
55.5091	0.00117468	0.00376907	0.00494375	-0.00100828	-0.00137934	-0.00238762
55.8767	0.00130534	0.003744	0.00504934	-0.000999276	-0.00146967	-0.00246895
56.2443	0.0014326	0.00367815	0.00511075	-0.000982331	-0.00156011	-0.00254244
56.6119	0.00155708	0.00357362	0.00513069	-0.000960688	-0.00164737	-0.00260806
56.9796	0.00168118	0.00343311	0.00511429	-0.000938247	-0.00172722	-0.00266546
57.3472	0.00180899	0.00326	0.005069	-0.000919293	-0.00179488	-0.00271417
57.7148	0.0019459	0.00305844	0.00500433	-0.000908134	-0.00184569	-0.00275382
58.0824	0.00209784	0.00283359	0.00493143	-0.000908667	-0.00187586	-0.00278452
58.45	0.0022703	0.00259183	0.00486213	-0.000923916	-0.00188317	-0.00280709
58.8176	0.00246722	0.00234056	0.00480779	-0.000955588	-0.0018676	-0.00282319
59.1852	0.0026899	0.00208787	0.00477778	-0.00100375	-0.00183154	-0.00283529
59.5528	0.00293628	0.0018418	0.00477808	-0.0010667	-0.00177976	-0.00284647
59.9204	0.00320063	0.00160961	0.00481024	-0.00114101	-0.00171905	-0.00286006
60.288	0.00347366	0.00139714	0.00487081	-0.00122182	-0.00165758	-0.0028794
60.6557	0.00374323	0.00120832	0.00495155	-0.00130327	-0.00160401	-0.00290727
61.0233	0.00399523	0.00104486	0.00504009	-0.00137905	-0.00156636	-0.00294541
61.3909	0.00421487	0.000906299	0.00512117	-0.00144307	-0.00155075	-0.00299382
61.7585	0.00438792	0.000790217	0.00517814	-0.00148999	-0.00156028	-0.00305026
62.1261	0.0045019	0.000692851	0.00519475	-0.00151577	-0.00159412	-0.00310989
62.4937	0.00454719	0.000609771	0.00515696	-0.00151806	-0.00164699	-0.00316506
62.8613	0.00451797	0.000536529	0.0050545	-0.00149643	-0.00170894	-0.00320537
63.2289	0.00441286	0.000469187	0.00488205	-0.00145237	-0.0017657	-0.00321808
63.5965	0.0042352	0.000404689	0.00463989	-0.00138911	-0.00179981	-0.00318891
63.9641	0.00399272	0.000341078	0.0043338	-0.0013111	-0.00179248	-0.00310357
64.3317	0.00369674	0.000277535	0.00397428	-0.00122343	-0.00172614	-0.00294956
64.6994	0.00336099	0.000214268	0.00357526	-0.00113109	-0.00158725	-0.00271833
65.067	0.00300022	0.000152278	0.0031525	-0.00103833	-0.00136906	-0.00240738
65.4346	0.00262899	9.30669e-05	0.00272206	-0.000948212	-0.00107373	-0.00202194
65.8022	0.00226051	3.83201e-05	0.00229883	-0.000862307	-0.000713215	-0.00157552
66.1698	0.00190576	-1.03955e-05	0.00189537	-0.000780606	-0.000308367	-0.00108897
66.5374	0.00157284	-5.18871e-05	0.00152095	-0.000701605	0.000113922	-0.000587683
66.905	0.00126678	-8.54966e-05	0.00118129	-0.000622596	0.000525051	-9.75451e-05
67.2726	0.000989779	-0.000111136	0.000878643	-0.000540149	0.000899687	0.000359538
67.6402	0.000741788	-0.000129198	0.00061259	-0.000450727	0.00122014	0.000769417
68.0079	0.000521333	-0.000140387	0.000380946	-0.000351355	0.00147905	0.0011277
68.3755	0.000326371	-0.00014552	0.000180851	-0.000240287	0.00167963	0.00143935
68.7431	0.000155114	-0.000145377	9.73701e-06	-0.000117561	0.00183371	0.00171615
69.1107	6.60094e-06	-0.000140642	-0.000134041	1.46759e-05	0.00195826	0.00197293
69.4783	-0.000119165	-0.000131946	-0.00025111	0.000152254	0.0020716	0.00222385
69.8459	-0.000221554	-0.000119989	-0.000341543	0.000289477	0.00219011	0.00247959
70.2135	-0.000299909	-0.000105698	-0.000405607	0.00041989	0.00232583	0.00274572
70.5811	-0.000354136	-9.0362e-05	-0.000444498	0.000537098	0.00248495	0.00302205
70.9487	-0.000385106	-7.57035e-05	-0.000460809	0.000635518	0.00266732	0.00330284
71.3163	-0.000394839	-6.38421e-05	-0.000458681	0.000710997	0.00286681	0.0035778
71.6839	-0.000386471	-5.71524e-05	-0.000443624	0.000761257	0.00307269	0.00383395
72.0516	-0.000363997	-5.80312e-05	-0.000422028	0.000786075	0.00327168	0.00405776
72.4192	-0.000331835	-6.86201e-05	-0.000400455	0.000787203	0.00345017	0.00423738
72.7868	-0.000294337	-9.05375e-05	-0.000384874	0.000768106	0.00359627	0.00436438
73.1544	-0.000255346	-0.000124668	-0.000380014	0.000733626	0.00370107	0.00443469
73.522	-0.000217881	-0.000171041	-0.000388923	0.000689616	0.00375917	0.00444878
73.8896	-0.000183962	-0.000228798	-0.00041276	0.000642518	0.00376852	0.00441104
74.2572	-0.000154585	-0.000296238	-0.000450822	0.00059897	0.00372984	0.00432881
74.6248	-0.000129861	-0.000370911	-0.000500772	0.000565543	0.00364586	0.00421141
74.9924	-0.000109286	-0.000449748	-0.000559034	0.000548605	0.00352064	0.00406925
75.3601	-9.20641e-05	-0.000529202	-0.000621266	0.000554206	0.00335901	0.00391322
75.7277	-7.74009e-05	-0.000605416	-0.000682817	0.000587796	0.00316619	0.00375398
76.0953	-6.46926e-05	-0.000674425	-0.000739118	0.000653701	0.0029475	0.0036012
76.4629	-5.35837e-05	-0.000732403	-0.000785987	0.000754442	0.00270829	0.00346273
76.8305	-4.39094e-05	-0.000775958	-0.000819867	0.000890077	0.00245394	0.00334402
77.1981	-3.55609e-05	-0.000802462	-0.000838023	0.00105777	0.00218999	0.00324776
77.5657	-2.83211e-05	-0.000810366	-0.000838687	0.00125171	0.00192222	0.00317393
77.9333	-2.17215e-05	-0.000799415	-0.000821136	0.00146346	0.00165666	0.00312012
78.3009	-1.4967e-05	-0.00077072	-0.000785687	0.00168267	0.00139937	0.00308203
78.6685	-6.96272e-06	-0.000726652	-0.000733615	0.00189801	0.00115603	0.00305403
79.0362	3.53972e-06	-0.000670593	-0.000667053	0.00209824	0.000931596	0.00302984
79.4038	1.76872e-05	-0.00060651	-0.000588823	0.00227322	0.000729938	0.00300316
79.7714	3.62071e-05	-0.000538372	-0.000502165	0.00241463	0.000553572	0.00296821
80.139	5.91063e-05	-0.000469418	-0.000410312	0.00251651	0.000403444	0.00291995
80.5066	8.54807e-05	-0.000401467	-0.000315987	0.00257551	0.000278817	0.00285433
80.8742	0.000113515	-0.000334463	-0.000220948	0.00259103	0.000177396	0.00276842
81.2418	0.000140699	-0.000266357	-0.000125657	0.00256497	9.56773e-05	0.00266064
81.6094	0.00016422	-0.000193332	-2.91124e-05	0.0025014	2.94284e-05	0.00253083
81.977	0.000181436	-0.000110361	7.10744e-05	0.00240593	-2.58121e-05	0.00238012
82.3446	0.000190328	-1.20827e-05	0.000178245	0.00228496	-7.42603e-05	0.0022107
82.7122	0.000189817	0.000106062	0.000295879	0.00214487	-0.000119454	0.00202541
83.0799	0.000179906	0.000246665	0.000426571	0.00199142	-0.00016392	0.0018275
83.4475	0.000161629	0.000409479	0.000571108	0.00182923	-0.000209007	0.00162022
83.8151	0.000136851	0.000591061	0.000727912	0.00166154	-0.000254929	0.00140661
84.1827	0.000107986	0.000785004	0.00089299	0.00149027	-0.00030097	0.0011893
84.5503	7.76846e-05	0.000982762	0.00106045	0.00131625	-0.000345805	0.000970448
84.9179	4.85612e-05	0.00117505	0.00122361	0.00113974	-0.0003879	0.000751844
85.2855	2.29845e-05	0.00135364	0.00137662	0.000960887	-0.000425958	0.000534929
85.6531	2.94517e-06	0.00151312	0.00151606	0.000780203	-0.000459322	0.000320882
86.0207	-1.00061e-05	0.00165214	0.00164213	0.000598932	-0.000488221	0.000110711
86.3884	-1.47604e-05	0.00177365	0.00175889	0.000419188	-0.000513798	-9.46106e-05
86.756	-1.06079e-05	0.00188409	0.00187348	0.000243863	-0.000537905	-0.000294042
87.1236	2.83226e-06	0.00199192	0.00199475	7.6289e-05	-0.000562759	-0.00048647
87.4912	2.56973e-05	0.00210586	0.00213156	-8.02217e-05	-0.000590583	-0.000670805
87.8588	5.79698e-05	0.0022334	0.00229137	-0.000222819	-0.000623312	-0.000846131
88.2264	9.95701e-05	0.00237952	0.00247909	-0.000349464	-0.000662399	-0.00101186
88.594	0.000150441	0.00254593	0.00269637	-0.000459176	-0.000708721	-0.0011679
88.9616	0.000210594	0.00273056	0.00294115	-0.000552107	-0.000762564	-0.00131467
89.3292	0.000280078	0.00292762	0.0032077	-0.000629383	-0.000823697	-0.00145308
89.6968	0.00035888	0.0031283	0.00348718	-0.000692712	-0.000891544	-0.00158426
90.0644	0.000446797	0.00332199	0.00376879	-0.000743919	-0.00096542	-0.00170934
90.4321	0.000543347	0.00349799	0.00404133	-0.000784629	-0.00104479	-0.00182942
90.7997	0.000647726	0.00364697	0.0042947	-0.000816139	-0.0011294	-0.00194554
91.1673	0.000758783	0.00376199	0.00452078	-0.000839413	-0.00121924	-0.00205866
91.5349	0.000875034	0.00383869	0.00471372	-0.000855133	-0.0013143	-0.00216943
91.9025	0.000994794	0.00387493	0.00486973	-0.00086383	-0.00141414	-0.00227797
92.2701	0.0011165	0.00387023	0.00498672	-0.000866111	-0.00151757	-0.00238369
92.6377	0.00123913	0.00382516	0.00506429	-0.000862951	-0.00162239	-0.00248534
93.0053	0.00136267	0.003741	0.00510367	-0.000855937	-0.0017253	-0.00258123
93.3729	0.00148839	0.00361958	0.00510797	-0.000847368	-0.00182207	-0.00266944
93.7405	0.00161903	0.00346339	0.00508242	-0.000840224	-0.00190794	-0.00274816
94.1082	0.00175869	0.00327575	0.00503443	-0.000837968	-0.00197815	-0.00281612
94.4758	0.00191237	0.00306109	0.00497346	-0.000844213	-0.00202862	-0.00287283
94.8434	0.00208524	0.00282513	0.00491037	-0.000862238	-0.0020566	-0.00291884
95.211	0.00228145	0.00257485	0.0048563	-0.00089444	-0.00206117	-0.00295561
95.5786	0.00250307	0.00231807	0.00482115	-0.000941831	-0.00204348	-0.00298531
95.9462	0.00274908	0.00206289	0.00481197	-0.00100371	-0.00200672	-0.00301043
96.3138	0.00301486	0.00181687	0.00483173	-0.00107756	-0.00195583	-0.00303339
96.6814	0.00329217	0.00158643	0.00487859	-0.00115924	-0.00189706	-0.00305631
97.049	0.00356973	0.00137628	0.00494601	-0.00124344	-0.00183732	-0.00308076
97.4167	0.0038343	0.0011891	0.0050234	-0.00132426	-0.00178337	-0.00310763
97.7843	0.0040719	0.00102546	0.00509736	-0.0013959	-0.00174101	-0.00313691
98.1519	0.00426907	0.000884099	0.00515317	-0.00145326	-0.00171433	-0.00316759
98.5195	0.00441401	0.000762408	0.00517641	-0.00149244	-0.0017051	-0.00319754
98.8871	0.00449739	0.000657115	0.00515451	-0.001511	-0.00171228	-0.00322328
99.2547	0.00451309	0.000564841	0.00507793	-0.00150814	-0.00173152	-0.00323966
99.6223	0.00445855	0.000482529	0.00494108	-0.00148464	-0.0017549	-0.00323954
99.9899	0.00433492	0.000407697	0.00474262	-0.0014426	-0.00177108	-0.00321368
100.358	0.00414684	0.000338555	0.00448539	-0.00138508	-0.00176603	-0.00315111
100.725	0.00390186	0.000273981	0.00417584	-0.0013156	-0.00172438	-0.00303998
101.093	0.00360976	0.000213409	0.00382317	-0.00123769	-0.00163135	-0.00286904
101.46	0.00328181	0.000156682	0.0034385	-0.00115446	-0.00147522	-0.00262968
101.828	0.00293011	0.000103912	0.00303402	-0.00106845	-0.00124991	-0.00231836
102.196	0.00256694	5.53809e-05	0.00262232	-0.000981495	-0.000957087	-0.00193858
102.563	0.00220411	1.14515e-05	0.00221556	-0.0008947	-0.000607202	-0.0015019
102.931	0.00185227	-2.75012e-05	0.00182477	-0.000808462	-0.00021874	-0.0010272
103.298	0.00152023	-6.1151e-05	0.00145908	-0.000722495	0.000184306	-0.000538189
103.666	0.0012146	-8.92575e-05	0.00112534	-0.000635898	0.000576465	-5.9433e-05
104.034	0.000939553	-0.000111677	0.000827876	-0.000547276	0.000935452	0.000388176
104.401	0.000696918	-0.000128353	0.000568565	-0.000454895	0.00124623	0.00079134
104.769	0.000486517	-0.0001393	0.000347217	-0.000356949	0.00150341	0.00114646
105.136	0.000306762	-0.000144621	0.00016214	-0.000251927	0.00171128	0.00145935
105.504	0.000155333	-0.000144561	1.07717e-05	-0.000139024	0.00188187	0.00174285
105.872	2.97273e-05	-0.000139607	-0.00010988	-1.84621e-05	0.00203171	0.00201325
106.239	-7.24518e-05	-0.000130599	-0.000203051	0.000108309	0.00217816	0.00228647
106.607	-0.000153386	-0.000118813	-0.000272199	0.000238524	0.00233609	0.00257461
106.975	-0.000215006	-0.000105977	-0.000320983	0.000368065	0.00251535	0.00288341
107.342	-0.000258992	-9.42138e-05	-0.000353206	0.000491567	0.0027192	0.00321076
107.71	-0.000286863	-8.59041e-05	-0.000372767	0.000602758	0.00294402	0.00354678
108.077	-0.000300145	-8.35069e-05	-0.000383652	0.000695057	0.00318034	0.00387539
108.445	-0.000300546	-8.93467e-05	-0.000389892	0.000762344	0.00341481	0.00417716
108.813	-0.000290045	-0.000105408	-0.000395453	0.000799763	0.00363276	0.00443253
109.18	-0.000270903	-0.000133158	-0.000404062	0.000804556	0.00382051	0.00462507
109.548	-0.00024559	-0.000173417	-0.000419007	0.000776836	0.00396718	0.00474401
109.915	-0.000216657	-0.000226276	-0.000442934	0.000720155	0.00406554	0.0047857
110.283	-0.000186546	-0.000291066	-0.000477612	0.000641642	0.00411216	0.0047538
