# Supplementary material for: Kinematics and Aerodynamics of Dragonflies (Pantala flavescens, Libellulidae) in Climbing Flight
Source: Front Bioeng Biotechnol. 2022 Mar 16;10:795063. doi: 10.3389/fbioe.2022.795063 (PMC8966397; doi:10.3389/fbioe.2022.795063)
Supplement: Supplementary file 5 [file Table1.XLSX]

## Sheet: data_figure3
ID	Weight	Body length	Wing span	Climbing angle
1	330.026	47.4966	86.5093	45.9
2	333.962	48.5096	87.5013	22.6
3	347.961	48.6105	87.8256	28.6
4	344.964	47.9006	88.4129	67.5
5	347.961	49.4913	87.2094	63.3
6	345.977	48.7003	88.7983	65.1
7	351.972	48.4059	88.5155	33.5
8	358.053	49.1858	89.0017	13.5
9	361.008	49.0029	88.2028	24.1
10	358.053	48.4855	86.7362	66.4
11	353.957	48.6979	88.2038	21.1
12	345.977	47.8967	87.8097	57.1
13	347.919	48.2104	87.4965	38.5
14	345.006	48.889	87.5172	63.9
15	339.01	48.2804	87.5987	27.4
16	344.964	48.6955	88.2264	62.3
17	356.026	49.597	88.4293	27.7
18	362.064	47.8938	88.6018	71.5
19	346.906	48.7042	88.7034	54.3
20	341.966	49.5145	87.6213	69.1
21	338.968	47.8012	86.9034	67.7
22	365.99	49.7973	89.1096	29.4
