# Supplementary material for: Kinematics and Aerodynamics of Dragonflies (Pantala flavescens, Libellulidae) in Climbing Flight
Source: Front Bioeng Biotechnol. 2022 Mar 16;10:795063. doi: 10.3389/fbioe.2022.795063 (PMC8966397; doi:10.3389/fbioe.2022.795063)
Supplement: Supplementary file 7 [file Table5.XLSX]

## Sheet: figure7a
T	Lift_tandemforewing	Lift_tandemhindwing	Lift_total
0	-0.000102653	0.00339158	0.00328892
0.01	-8.2168e-05	0.00349273	0.00341057
0.02	-5.26997e-05	0.0035473	0.0034946
0.03	-1.6802e-05	0.0035698	0.003553
0.04	2.26584e-05	0.00357445	0.0035971
0.05	6.28837e-05	0.00357283	0.00363571
0.06	0.00010172	0.00357226	0.00367398
0.07	0.000138309	0.00357499	0.00371329
0.08	0.000173622	0.00357845	0.00375207
0.09	0.000210691	0.00357637	0.00378706
0.1	0.00025435	0.00356037	0.00381472
0.11	0.00031048	0.00352166	0.00383214
0.12	0.000384848	0.00345254	0.00383738
0.13	0.000481827	0.00334751	0.00382933
0.14	0.000603324	0.00320398	0.0038073
0.15	0.00074819	0.00302253	0.00377072
0.16	0.000912269	0.00280674	0.00371901
0.17	0.00108904	0.00256273	0.00365177
0.18	0.00127067	0.00229841	0.00356908
0.19	0.00144922	0.00202264	0.00347186
0.2	0.00161774	0.00174444	0.00336218
0.21	0.00177106	0.0014723	0.00324335
0.22	0.00190617	0.00121363	0.0031198
0.23	0.00202222	0.000974471	0.00299669
0.24	0.00212009	0.000759253	0.00287934
0.25	0.0022018	0.000570732	0.00277253
0.26	0.00226977	0.000409985	0.00267975
0.27	0.00232604	0.000276511	0.00260255
0.28	0.00237175	0.000168425	0.00254018
0.29	0.00240668	8.27672e-05	0.00248945
0.3	0.00242921	1.59149e-05	0.00244512
0.31	0.00243642	-3.59262e-05	0.00240049
0.32	0.00242452	-7.61916e-05	0.00234833
0.33	0.00238933	-0.00010745	0.00228188
0.34	0.00232696	-0.000130985	0.00219598
0.35	0.00223448	-0.000146539	0.00208794
0.36	0.00211061	-0.000152299	0.00195831
0.37	0.00195622	-0.000145145	0.00181107
0.38	0.0017746	-0.000121202	0.0016534
0.39	0.00157146	-7.66085e-05	0.00149485
0.4	0.00135447	-8.43158e-06	0.00134604
0.41	0.00113258	8.44498e-05	0.00121703
0.42	0.000915055	0.000200677	0.00111573
0.43	0.000710452	0.000336144	0.0010466
0.44	0.000525735	0.000484258	0.00100999
0.45	0.000365617	0.000636745	0.00100236
0.46	0.000232292	0.000784884	0.00101718
0.47	0.000125552	0.000920893	0.00104644
0.48	4.32482e-05	0.00103916	0.00108241
0.49	-1.80168e-05	0.00113701	0.001119
0.5	-6.213e-05	0.00121488	0.00115275
0.51	-9.27818e-05	0.00127579	0.00118301
0.52	-0.000112973	0.00132439	0.00121142
0.53	-0.000124766	0.00136565	0.00124088
0.54	-0.000129287	0.00140352	0.00127423
0.55	-0.000126907	0.00143991	0.001313
0.56	-0.000117533	0.0014741	0.00135657
0.57	-0.000100902	0.00150285	0.00140195
0.58	-7.6826e-05	0.00152106	0.00144423
0.59	-4.53393e-05	0.00152287	0.00147754
0.6	-6.7517e-06	0.00150287	0.00149612
0.61	3.83681e-05	0.00145706	0.00149543
0.62	8.92546e-05	0.00138351	0.00147276
0.63	0.000145027	0.00128258	0.00142761
0.64	0.000204776	0.00115675	0.00136152
0.65	0.000267641	0.0010102	0.00127784
0.66	0.000332869	0.000848346	0.00118122
0.67	0.000399843	0.00067727	0.00107711
0.68	0.000468056	0.000503288	0.000971344
0.69	0.000537058	0.000332588	0.000869645
0.7	0.000606367	0.00017097	0.000777337
0.71	0.0006754	2.36447e-05	0.000699044
0.72	0.000743425	-0.000104976	0.000638449
0.73	0.000809547	-0.000211519	0.000598028
0.74	0.000872708	-0.000293948	0.000578759
0.75	0.000931677	-0.00035187	0.000579807
0.76	0.00098502	-0.000386768	0.000598251
0.77	0.00103105	-0.000402083	0.000628969
0.78	0.00106782	-0.000403015	0.000664806
0.79	0.00109316	-0.000396009	0.000697147
0.8	0.0011048	-0.00038786	0.000716937
0.81	0.00110063	-0.000384512	0.000716119
0.82	0.00107896	-0.000389648	0.000689316
0.83	0.0010388	-0.0004033	0.000635504
0.84	0.000980103	-0.000420786	0.000559316
0.85	0.000903905	-0.00043232	0.000471585
0.86	0.000812401	-0.000423588	0.000388813
0.87	0.000708849	-0.00037746	0.000331389
0.88	0.000597375	-0.000276724	0.000320652
0.89	0.000482667	-0.00010746	0.000375206
0.9	0.000369584	0.000137613	0.000507197
0.91	0.00026274	0.000456638	0.000719378
0.92	0.000166094	0.000837706	0.0010038
0.93	8.26199e-05	0.00125998	0.0013426
0.94	1.41267e-05	0.00169675	0.00171088
0.95	-3.87503e-05	0.00211974	0.00208099
0.96	-7.63847e-05	0.00250372	0.00242733
0.97	-9.98883e-05	0.00283023	0.00273035
0.98	-0.000110815	0.0030898	0.00297898
0.99	-0.000110923	0.00328219	0.00317126

## Sheet: figure7b
T	Lift_tandemforewing	Lift_tandemhindwing	Lift_total
0	0.000280078	0.00292762	0.0032077
0.01	0.00035888	0.0031283	0.00348718
0.02	0.000446797	0.00332199	0.00376879
0.03	0.000543347	0.00349799	0.00404133
0.04	0.000647726	0.00364697	0.0042947
0.05	0.000758783	0.00376199	0.00452078
0.06	0.000875034	0.00383869	0.00471372
0.07	0.000994794	0.00387493	0.00486973
0.08	0.0011165	0.00387023	0.00498672
0.09	0.00123913	0.00382516	0.00506429
0.1	0.00136267	0.003741	0.00510367
0.11	0.00148839	0.00361958	0.00510797
0.12	0.00161903	0.00346339	0.00508242
0.13	0.00175869	0.00327575	0.00503443
0.14	0.00191237	0.00306109	0.00497346
0.15	0.00208524	0.00282513	0.00491037
0.16	0.00228145	0.00257485	0.0048563
0.17	0.00250307	0.00231807	0.00482115
0.18	0.00274908	0.00206289	0.00481197
0.19	0.00301486	0.00181687	0.00483173
0.2	0.00329217	0.00158643	0.00487859
0.21	0.00356973	0.00137628	0.00494601
0.22	0.0038343	0.0011891	0.0050234
0.23	0.0040719	0.00102546	0.00509736
0.24	0.00426907	0.000884099	0.00515317
0.25	0.00441401	0.000762408	0.00517641
0.26	0.00449739	0.000657115	0.00515451
0.27	0.00451309	0.000564841	0.00507793
0.28	0.00445855	0.000482529	0.00494108
0.29	0.00433492	0.000407697	0.00474262
0.3	0.00414684	0.000338555	0.00448539
0.31	0.00390186	0.000273981	0.00417584
0.32	0.00360976	0.000213409	0.00382317
0.33	0.00328181	0.000156682	0.0034385
0.34	0.00293011	0.000103912	0.00303402
0.35	0.00256694	5.53809e-05	0.00262232
0.36	0.00220411	1.14515e-05	0.00221556
0.37	0.00185227	-2.75012e-05	0.00182477
0.38	0.00152023	-6.1151e-05	0.00145908
0.39	0.0012146	-8.92575e-05	0.00112534
0.4	0.000939553	-0.000111677	0.000827876
0.41	0.000696918	-0.000128353	0.000568565
0.42	0.000486517	-0.0001393	0.000347217
0.43	0.000306762	-0.000144621	0.00016214
0.44	0.000155333	-0.000144561	1.07717e-05
0.45	2.97273e-05	-0.000139607	-0.00010988
0.46	-7.24518e-05	-0.000130599	-0.000203051
0.47	-0.000153386	-0.000118813	-0.000272199
0.48	-0.000215006	-0.000105977	-0.000320983
0.49	-0.000258992	-9.42138e-05	-0.000353206
0.5	-0.000286863	-8.59041e-05	-0.000372767
0.51	-0.000300145	-8.35069e-05	-0.000383652
0.52	-0.000300546	-8.93467e-05	-0.000389892
0.53	-0.000290045	-0.000105408	-0.000395453
0.54	-0.000270903	-0.000133158	-0.000404062
0.55	-0.00024559	-0.000173417	-0.000419007
0.56	-0.000216657	-0.000226276	-0.000442934
0.57	-0.000186546	-0.000291066	-0.000477612
0.58	-0.00015737	-0.000366348	-0.000523718
0.59	-0.000130728	-0.000449941	-0.000580669
0.6	-0.000107607	-0.000538965	-0.000646572
0.61	-8.84045e-05	-0.000629915	-0.000718319
0.62	-7.30243e-05	-0.000718781	-0.000791805
0.63	-6.10284e-05	-0.000801233	-0.000862262
0.64	-5.17959e-05	-0.000872875	-0.00092467
0.65	-4.46579e-05	-0.000929578	-0.000974236
0.66	-3.89828e-05	-0.000967868	-0.00100685
0.67	-3.41964e-05	-0.000985295	-0.00101949
0.68	-2.97409e-05	-0.000980731	-0.00101047
0.69	-2.4999e-05	-0.000954523	-0.000979522
0.7	-1.92266e-05	-0.0009085	-0.000927727
0.71	-1.15444e-05	-0.00084582	-0.000857364
0.72	-1.02495e-06	-0.000770655	-0.00077168
0.73	1.31173e-05	-0.00068766	-0.000674543
0.74	3.12682e-05	-0.000601243	-0.000569975
0.75	5.31618e-05	-0.000514788	-0.000461626
0.76	7.77258e-05	-0.000430019	-0.000352293
0.77	0.000103098	-0.00034663	-0.000243532
0.78	0.000126843	-0.000262233	-0.00013539
0.79	0.000146322	-0.000172648	-2.63263e-05
0.8	0.000159143	-7.26312e-05	8.65118e-05
0.81	0.000163574	4.30044e-05	0.000206579
0.82	0.000158831	0.000178078	0.000336909
0.83	0.000145188	0.000333893	0.000479082
0.84	0.000123913	0.000508552	0.000632465
0.85	9.70565e-05	0.000696894	0.00079395
0.86	6.71591e-05	0.000891156	0.000958316
0.87	3.69463e-05	0.00108236	0.00111931
0.88	9.05155e-06	0.00126226	0.00127131
0.89	-1.41963e-05	0.00142529	0.00141109
0.9	-3.09117e-05	0.00157011	0.0015392
0.91	-3.97185e-05	0.00169999	0.00166028
0.92	-3.97523e-05	0.00182218	0.00178242
0.93	-3.06112e-05	0.00194628	0.00191567
0.94	-1.22699e-05	0.00208241	0.00207014
0.95	1.50343e-05	0.0022392	0.00225423
0.96	5.09378e-05	0.00242217	0.0024731
0.97	9.50979e-05	0.00263245	0.00272755
0.98	0.000147314	0.00286616	0.00301348
0.99	0.000207575	0.00311453	0.00332211

## Sheet: figure7c
T	Thrust_tandemforewing	Thrust_tandemhindwing	Thrust_total
0	4.44403e-05	-0.0036656	-0.00362116
0.01	-5.68517e-05	-0.00381504	-0.0038719
0.02	-0.000167449	-0.00391423	-0.00408168
0.03	-0.000281965	-0.00397591	-0.00425787
0.04	-0.000393206	-0.00401426	-0.00440747
0.05	-0.000493813	-0.00404246	-0.00453628
0.06	-0.000578067	-0.00407056	-0.00464863
0.07	-0.000643474	-0.00410403	-0.00474751
0.08	-0.000691784	-0.0041434	-0.00483518
0.09	-0.000729159	-0.00418478	-0.00491394
0.1	-0.000765368	-0.00422124	-0.00498661
0.11	-0.000812105	-0.00424435	-0.00505645
0.12	-0.000880769	-0.00424576	-0.00512653
0.13	-0.000980204	-0.00421846	-0.00519866
0.14	-0.00111495	-0.00415757	-0.00527252
0.15	-0.00128435	-0.00406078	-0.00534514
0.16	-0.00148277	-0.00392826	-0.00541103
0.17	-0.00170059	-0.00376232	-0.00546291
0.18	-0.00192593	-0.00356684	-0.00549277
0.19	-0.00214647	-0.0033467	-0.00549318
0.2	-0.00235126	-0.0031072	-0.00545845
0.21	-0.00253191	-0.0028537	-0.00538561
0.22	-0.00268343	-0.00259144	-0.00527487
0.23	-0.00280432	-0.00232548	-0.0051298
0.24	-0.00289626	-0.00206073	-0.00495699
0.25	-0.00296331	-0.00180203	-0.00476533
0.26	-0.00301095	-0.00155412	-0.00456506
0.27	-0.00304493	-0.00132166	-0.00436659
0.28	-0.0030702	-0.00110909	-0.00417929
0.29	-0.00308998	-0.000920364	-0.00401035
0.3	-0.00310513	-0.000758629	-0.00386376
0.31	-0.00311389	-0.000625598	-0.00373949
0.32	-0.00311205	-0.000520838	-0.00363289
0.33	-0.00309349	-0.000440976	-0.00353447
0.34	-0.00305111	-0.000379037	-0.00343015
0.35	-0.00297808	-0.000324137	-0.00330222
0.36	-0.00286909	-0.000261761	-0.00313085
0.37	-0.00272155	-0.000174786	-0.00289634
0.38	-0.00253639	-4.52594e-05	-0.00258165
0.39	-0.00231829	0.000143203	-0.00217508
0.4	-0.00207531	0.000402722	-0.00167259
0.41	-0.00181798	0.000738629	-0.00107935
0.42	-0.00155785	0.00114763	-0.000410222
0.43	-0.00130598	0.00161718	0.000311191
0.44	-0.00107143	0.00212639	0.00105496
0.45	-0.000860113	0.00264855	0.00178844
0.46	-0.000674207	0.00315474	0.00248053
0.47	-0.00051222	0.00361808	0.00310586
0.48	-0.000369607	0.00401748	0.00364787
0.49	-0.000239872	0.00434032	0.00410045
0.5	-0.000115895	0.00458345	0.00446755
0.51	8.77063e-06	0.00475253	0.0047613
0.52	0.000138853	0.00486002	0.00499887
0.53	0.00027676	0.00492201	0.00519877
0.54	0.000422504	0.0049548	0.0053773
0.55	0.000574119	0.0049716	0.00554572
0.56	0.000728444	0.00498028	0.00570872
0.57	0.000882065	0.00498252	0.00586458
0.58	0.00103218	0.00497446	0.00600665
0.59	0.00117722	0.00494867	0.00612589
0.6	0.00131702	0.00489658	0.0062136
0.61	0.00145275	0.00481084	0.00626359
0.62	0.00158631	0.00468704	0.00627334
0.63	0.00171978	0.00452442	0.0062442
0.64	0.00185474	0.0043259	0.00618064
0.65	0.00199178	0.00409732	0.0060891
0.66	0.00213026	0.00384629	0.00597656
0.67	0.0022683	0.00358103	0.00584934
0.68	0.00240296	0.00330916	0.00571211
0.69	0.00253053	0.00303691	0.00556744
0.7	0.00264698	0.00276876	0.00541574
0.71	0.0027484	0.0025074	0.0052558
0.72	0.00283146	0.00225411	0.00508557
0.73	0.00289381	0.00200935	0.00490316
0.74	0.0029343	0.00177339	0.00470769
0.75	0.00295302	0.00154691	0.00449992
0.76	0.00295097	0.00133147	0.00428244
0.77	0.00292964	0.00112972	0.00405936
0.78	0.00289048	0.000945251	0.00383573
0.79	0.00283437	0.000782248	0.00361662
0.8	0.00276144	0.000644741	0.00340618
0.81	0.00267105	0.000535629	0.00320668
0.82	0.00256207	0.000455534	0.00301761
0.83	0.00243337	0.000401661	0.00283503
0.84	0.00228437	0.00036693	0.0026513
0.85	0.00211562	0.000339691	0.00245531
0.86	0.0019293	0.00030429	0.00223359
0.87	0.00172944	0.000242628	0.00197207
0.88	0.00152194	0.00013662	0.00165856
0.89	0.00131412	-2.87942e-05	0.00128533
0.9	0.00111393	-0.000262657	0.000851272
0.91	0.000928905	-0.000565725	0.000363181
0.92	0.000764983	-0.000929563	-0.00016458
0.93	0.000625483	-0.00133737	-0.000711888
0.94	0.000510551	-0.00176647	-0.00125592
0.95	0.000417201	-0.00219193	-0.00177473
0.96	0.000339999	-0.00259051	-0.00225051
0.97	0.00027222	-0.00294403	-0.00267181
0.98	0.000207217	-0.00324152	-0.0030343
0.99	0.000139693	-0.0034799	-0.00334021

## Sheet: figure7d
T	Thrust_tandemforewing	Thrust_tandemhindwing	Thrust_total
0	-0.000629383	-0.000823697	-0.00145308
0.01	-0.000692712	-0.000891544	-0.00158426
0.02	-0.000743919	-0.00096542	-0.00170934
0.03	-0.000784629	-0.00104479	-0.00182942
0.04	-0.000816139	-0.0011294	-0.00194554
0.05	-0.000839413	-0.00121924	-0.00205866
0.06	-0.000855133	-0.0013143	-0.00216943
0.07	-0.00086383	-0.00141414	-0.00227797
0.08	-0.000866111	-0.00151757	-0.00238369
0.09	-0.000862951	-0.00162239	-0.00248534
0.1	-0.000855937	-0.0017253	-0.00258123
0.11	-0.000847368	-0.00182207	-0.00266944
0.12	-0.000840224	-0.00190794	-0.00274816
0.13	-0.000837968	-0.00197815	-0.00281612
0.14	-0.000844213	-0.00202862	-0.00287283
0.15	-0.000862238	-0.0020566	-0.00291884
0.16	-0.00089444	-0.00206117	-0.00295561
0.17	-0.000941831	-0.00204348	-0.00298531
0.18	-0.00100371	-0.00200672	-0.00301043
0.19	-0.00107756	-0.00195583	-0.00303339
0.2	-0.00115924	-0.00189706	-0.00305631
0.21	-0.00124344	-0.00183732	-0.00308076
0.22	-0.00132426	-0.00178337	-0.00310763
0.23	-0.0013959	-0.00174101	-0.00313691
0.24	-0.00145326	-0.00171433	-0.00316759
0.25	-0.00149244	-0.0017051	-0.00319754
0.26	-0.001511	-0.00171228	-0.00322328
0.27	-0.00150814	-0.00173152	-0.00323966
0.28	-0.00148464	-0.0017549	-0.00323954
0.29	-0.0014426	-0.00177108	-0.00321368
0.3	-0.00138508	-0.00176603	-0.00315111
0.31	-0.0013156	-0.00172438	-0.00303998
0.32	-0.00123769	-0.00163135	-0.00286904
0.33	-0.00115446	-0.00147522	-0.00262968
0.34	-0.00106845	-0.00124991	-0.00231836
0.35	-0.000981495	-0.000957087	-0.00193858
0.36	-0.0008947	-0.000607202	-0.0015019
0.37	-0.000808462	-0.00021874	-0.0010272
0.38	-0.000722495	0.000184306	-0.000538189
0.39	-0.000635898	0.000576465	-5.9433e-05
0.4	-0.000547276	0.000935452	0.000388176
0.41	-0.000454895	0.00124623	0.00079134
0.42	-0.000356949	0.00150341	0.00114646
0.43	-0.000251927	0.00171128	0.00145935
0.44	-0.000139024	0.00188187	0.00174285
0.45	-1.84621e-05	0.00203171	0.00201325
0.46	0.000108309	0.00217816	0.00228647
0.47	0.000238524	0.00233609	0.00257461
0.48	0.000368065	0.00251535	0.00288341
0.49	0.000491567	0.0027192	0.00321076
0.5	0.000602758	0.00294402	0.00354678
0.51	0.000695057	0.00318034	0.00387539
0.52	0.000762344	0.00341481	0.00417716
0.53	0.000799763	0.00363276	0.00443253
0.54	0.000804556	0.00382051	0.00462507
0.55	0.000776836	0.00396718	0.00474401
0.56	0.000720155	0.00406554	0.0047857
0.57	0.000641642	0.00411216	0.0047538
0.58	0.000551591	0.00410677	0.00465837
0.59	0.000462541	0.00405149	0.00451403
0.6	0.000387992	0.00394987	0.00433786
0.61	0.000340921	0.00380624	0.00414716
0.62	0.000332272	0.00362523	0.0039575
0.63	0.000369642	0.00341152	0.00378117
0.64	0.000456354	0.0031699	0.00362625
0.65	0.000591082	0.0029054	0.00349648
0.66	0.000768052	0.00262358	0.00339164
0.67	0.000977796	0.00233073	0.00330853
0.68	0.0012083	0.0020338	0.0032421
0.69	0.00144641	0.00174012	0.00318652
0.7	0.00167919	0.00145693	0.00313612
0.71	0.00189515	0.0011909	0.00308605
0.72	0.00208506	0.000947613	0.00303268
0.73	0.00224235	0.000731242	0.00297359
0.74	0.00236304	0.000544209	0.00290725
0.75	0.0024456	0.000386992	0.00283259
0.76	0.00249051	0.000258175	0.00274868
0.77	0.00249993	0.000154737	0.00265467
0.78	0.00247721	7.25e-05	0.00254971
0.79	0.00242631	6.63243e-06	0.00243294
0.8	0.00235133	-4.78267e-05	0.0023035
0.81	0.00225604	-9.5434e-05	0.00216061
0.82	0.00214366	-0.000139867	0.0020038
0.83	0.00201675	-0.000183602	0.00183315
0.84	0.00187723	-0.000227809	0.00164942
0.85	0.00172655	-0.000272454	0.0014541
0.86	0.00156589	-0.000316584	0.00124931
0.87	0.00139636	-0.000358758	0.0010376
0.88	0.00121925	-0.000397579	0.000821674
0.89	0.00103624	-0.000432203	0.000604041
0.9	0.000849579	-0.000462702	0.000386877
0.91	0.000662158	-0.00049018	0.000171977
0.92	0.000477444	-0.000516617	-3.91735e-05
0.93	0.000299205	-0.000544526	-0.000245322
0.94	0.000131143	-0.000576537	-0.000445394
0.95	-2.34785e-05	-0.000614988	-0.000638467
0.96	-0.000162158	-0.000661608	-0.000823766
0.97	-0.000283429	-0.000717293	-0.00100072
0.98	-0.000387004	-0.000782035	-0.00116904
0.99	-0.000473711	-0.000855015	-0.00132873

## Sheet: figure7e
T	Power_tandemforewing	Power_tandemhindwing	Power_total
0	4.8935e-05	0.0127702	0.0128192
0.01	9.20049e-05	0.0132202	0.0133122
0.02	0.000212145	0.0134254	0.0136376
0.03	0.000410472	0.0134341	0.0138445
0.04	0.000677501	0.0133047	0.0139822
0.05	0.000993257	0.0130961	0.0140893
0.06	0.0013309	0.0128581	0.014189
0.07	0.00166331	0.0126256	0.0142889
0.08	0.00197089	0.0124146	0.0143855
0.09	0.00224835	0.0122232	0.0144716
0.1	0.00250801	0.0120341	0.0145421
0.11	0.00277827	0.0118202	0.0145985
0.12	0.00309738	0.0115513	0.0146486
0.13	0.00350395	0.0111996	0.0147036
0.14	0.0040269	0.0107452	0.0147721
0.15	0.00467724	0.010178	0.0148552
0.16	0.00544394	0.00949914	0.0149431
0.17	0.00629454	0.00872026	0.0150148
0.18	0.00718053	0.00786172	0.0150422
0.19	0.00804598	0.00695042	0.0149964
0.2	0.00883738	0.00601728	0.0148547
0.21	0.0095123	0.00509447	0.0146068
0.22	0.0100449	0.00421292	0.0142578
0.23	0.0104271	0.00339999	0.0138271
0.24	0.0106668	0.00267772	0.0133445
0.25	0.0107823	0.00206156	0.0128438
0.26	0.0107973	0.00155984	0.0123571
0.27	0.0107355	0.00117377	0.0119093
0.28	0.0106166	0.000897962	0.0115145
0.29	0.0104536	0.000721312	0.0111749
0.3	0.0102523	0.000628123	0.0108804
0.31	0.0100104	0.000599602	0.01061
0.32	0.00971896	0.000615833	0.0103348
0.33	0.00936397	0.000658466	0.0100224
0.34	0.00892928	0.000714128	0.00964341
0.35	0.00840071	0.000778302	0.00917901
0.36	0.0077704	0.000858936	0.00862934
0.37	0.00704075	0.000978717	0.00801947
0.38	0.00622664	0.00117479	0.00740144
0.39	0.0053553	0.00149504	0.00685034
0.4	0.0044634	0.00199067	0.00645407
0.41	0.003592	0.00270586	0.00629786
0.42	0.0027804	0.00366643	0.00644683
0.43	0.00206036	0.00487011	0.00693047
0.44	0.00145213	0.00628133	0.00773346
0.45	0.000963087	0.00783274	0.00879583
0.46	0.000589139	0.00943375	0.0100229
0.47	0.000318375	0.0109844	0.0113028
0.48	0.000135829	0.0123912	0.012527
0.49	2.81338e-05	0.013581	0.0136091
0.5	-1.3092e-05	0.0145098	0.0144967
0.51	1.00664e-05	0.0151657	0.0151757
0.52	0.000100837	0.0155649	0.0156657
0.53	0.0002649	0.0157444	0.0160093
0.54	0.000506658	0.0157515	0.0162581
0.55	0.000825958	0.0156332	0.0164591
0.56	0.00121641	0.0154291	0.0166455
0.57	0.00166591	0.0151661	0.016832
0.58	0.00215906	0.0148571	0.0170161
0.59	0.00268068	0.0145022	0.0171829
0.6	0.00321903	0.0140924	0.0173114
0.61	0.00376775	0.013614	0.0173818
0.62	0.00432588	0.0130539	0.0173798
0.63	0.00489616	0.0124037	0.0172998
0.64	0.00548219	0.0116626	0.0171448
0.65	0.0060855	0.0108386	0.0169241
0.66	0.00670323	0.00994707	0.0166503
0.67	0.00732705	0.0090089	0.0163359
0.68	0.00794321	0.00804748	0.0159907
0.69	0.00853378	0.00708631	0.0156201
0.7	0.00907867	0.0061472	0.0152259
0.71	0.00955814	0.00524933	0.0148075
0.72	0.00995534	0.00440914	0.0143645
0.73	0.0102584	0.0036406	0.013899
0.74	0.0104612	0.00295559	0.0134168
0.75	0.0105634	0.00236391	0.0129273
0.76	0.0105682	0.00187274	0.0124409
0.77	0.0104804	0.00148548	0.0119659
0.78	0.0103041	0.00120025	0.0115044
0.79	0.0100414	0.00100848	0.0110499
0.8	0.00969195	0.00089433	0.0105863
0.81	0.0092542	0.000835715	0.0100899
0.82	0.00872725	0.00080743	0.00953468
0.83	0.00811296	0.000786293	0.00889925
0.84	0.00741809	0.000757537	0.00817563
0.85	0.00665591	0.000720932	0.00737684
0.86	0.00584681	0.00069481	0.00654162
0.87	0.0050176	0.000716406	0.00573401
0.88	0.00419934	0.000837716	0.00503706
0.89	0.00342375	0.00111707	0.00454082
0.9	0.00271896	0.00160767	0.00432663
0.91	0.00210545	0.00234514	0.00445059
0.92	0.00159319	0.00333668	0.00492986
0.93	0.00118104	0.00455454	0.00573558
0.94	0.000858508	0.00593626	0.00679477
0.95	0.00060964	0.00739246	0.0080021
0.96	0.000417939	0.00882118	0.00923912
0.97	0.000270875	0.0101255	0.0103964
0.98	0.000162647	0.0112301	0.0113927
0.99	9.44097e-05	0.0120915	0.0121859

## Sheet: figure7f
T	Power_tandemforewing	Power_tandemhindwing	Power_total
0	0.000592627	0.00748567	0.0080783
0.01	0.000918527	0.00764219	0.00856071
0.02	0.00131257	0.00777959	0.00909217
0.03	0.00176993	0.00789672	0.00966666
0.04	0.00228294	0.00798801	0.0102709
0.05	0.00284066	0.00804451	0.0108852
0.06	0.00342894	0.00805581	0.0114848
0.07	0.00403116	0.00801193	0.0120431
0.08	0.00463008	0.00790468	0.0125348
0.09	0.00521059	0.00772847	0.0129391
0.1	0.00576285	0.00748075	0.0132436
0.11	0.00628481	0.00716231	0.0134471
0.12	0.00678365	0.00677754	0.0135612
0.13	0.00727557	0.00633478	0.0136103
0.14	0.00778367	0.00584626	0.0136299
0.15	0.00833401	0.00532782	0.0136618
0.16	0.00895045	0.00479778	0.0137482
0.17	0.00964939	0.00427512	0.0139245
0.18	0.0104354	0.0037774	0.0142128
0.19	0.011298	0.00331874	0.0146168
0.2	0.0122109	0.00290825	0.0151191
0.21	0.0131316	0.00254912	0.0156807
0.22	0.0140046	0.00223839	0.016243
0.23	0.0147656	0.00196762	0.0167332
0.24	0.0153473	0.00172455	0.0170718
0.25	0.0156875	0.00149532	0.0171828
0.26	0.0157366	0.00126701	0.0170036
0.27	0.0154658	0.00102998	0.0164958
0.28	0.0148723	0.000779999	0.0156523
0.29	0.013981	0.000519786	0.0145008
0.3	0.0128422	0.000259757	0.013102
0.31	0.0115237	1.77272e-05	0.0115414
0.32	0.0101013	-0.000182575	0.0099187
0.33	0.00864909	-0.000314254	0.00833483
0.34	0.00723167	-0.000351281	0.00688039
0.35	0.00589945	-0.000273511	0.00562594
0.36	0.0046871	-7.18696e-05	0.00461523
0.37	0.00361431	0.000247772	0.00386208
0.38	0.00268833	0.000663673	0.00335201
0.39	0.0019073	0.00114137	0.00304867
0.4	0.00126364	0.00164061	0.00290425
0.41	0.000747164	0.00212401	0.00287118
0.42	0.000347794	0.00256446	0.00291225
0.43	5.76191e-05	0.00294852	0.00300614
0.44	-0.000127999	0.00327546	0.00314746
0.45	-0.000210649	0.00355315	0.0033425
0.46	-0.00019033	0.00379354	0.00360321
0.47	-6.78189e-05	0.00400928	0.00394146
0.48	0.00015242	0.0042124	0.00436482
0.49	0.000459266	0.00441391	0.00487317
0.5	0.000832739	0.00462345	0.00545619
0.51	0.00124356	0.00484797	0.00609153
0.52	0.00165512	0.00508971	0.00674483
0.53	0.00202776	0.00534446	0.00737222
0.54	0.00232463	0.00560126	0.00792589
0.55	0.00251798	0.00584403	0.00836201
0.56	0.00259446	0.00605449	0.00864896
0.57	0.00255805	0.00621531	0.00877337
0.58	0.00242984	0.00631231	0.00874215
0.59	0.00224461	0.00633542	0.00858004
0.6	0.00204516	0.00627869	0.00832386
0.61	0.00187556	0.00613974	0.00801529
0.62	0.00177474	0.00591933	0.00769407
0.63	0.00177153	0.00562131	0.00739283
0.64	0.00188169	0.0052528	0.0071345
0.65	0.00210734	0.00482466	0.006932
0.66	0.00243825	0.00435162	0.00678988
0.67	0.00285473	0.00385195	0.00670668
0.68	0.00333108	0.00334622	0.0066773
0.69	0.00383899	0.00285549	0.00669448
0.7	0.00435012	0.00239917	0.00674929
0.71	0.00483751	0.0019931	0.00683061
0.72	0.0052761	0.00164802	0.00692412
0.73	0.00564273	0.00136864	0.00701137
0.74	0.00591647	0.00115349	0.00706996
0.75	0.00607993	0.000995916	0.00707585
0.76	0.00612166	0.000886089	0.00700775
0.77	0.00603866	0.000813826	0.00685248
0.78	0.00583809	0.000771518	0.00660961
0.79	0.00553693	0.000756669	0.0062936
0.8	0.0051594	0.000773435	0.00593283
0.81	0.00473276	0.000832557	0.00556532
0.82	0.00428277	0.000949341	0.00523211
0.83	0.00383003	0.00113986	0.00496989
0.84	0.00338818	0.00141623	0.00480441
0.85	0.00296406	0.00178209	0.00474615
0.86	0.00255938	0.0022298	0.00478919
0.87	0.00217317	0.00274036	0.00491353
0.88	0.00180421	0.00328685	0.00509106
0.89	0.00145297	0.00384059	0.00529356
0.9	0.00112276	0.00437777	0.00550053
0.91	0.000819815	0.00488409	0.00570391
0.92	0.000552642	0.00535569	0.00590833
0.93	0.000330654	0.00579654	0.0061272
0.94	0.000162739	0.00621412	0.00637686
0.95	5.60519e-05	0.00661528	0.00667133
0.96	1.53299e-05	0.00700378	0.00701911
0.97	4.28402e-05	0.0073796	0.00742244
0.98	0.000138939	0.00773944	0.00787838
0.99	0.000302967	0.00807754	0.00838051
